# Supplementary material for: Genome-wide expression profiles of subchondral bone in osteoarthritis
Source: Arthritis Res Ther. 2013 Nov 15;15(6):R190. doi: 10.1186/ar4380 (PMC3979015; doi:10.1186/ar4380)
Supplement: Additional file 4 — Presents a list of differentially expressed genes. [file ar4380-S4.xlsx]

## Sheet: Additional File 4
Additional File 4. List of differentially expressed genes
		OA-LT vs N-LT	OA-MT vs N-MT	N-MT vs N-LT	OA-MT vs OA-LT
Probe Name	PC	Fold change				Gene Symbol
A_24_P397817	3.99828e-10	1.31179	-14.8587	-2.05448	-23.2712	LEP
A_23_P79591	3.31429e-10	-1.49021	-5.34527	-2.1192	-16.8807	APOB
A_33_P3353737	2.2737e-07	1.99526	-12.4835	-1.95444	-12.2282	ADH1B
A_23_P207456	8.16863e-09	-12.1155	1.83646	-1.59179	-10.5014	CCL8
A_23_P308058	4.21768e-10	-1.65168	-3.28736	-1.88869	-10.255	TUSC5
A_32_P33114	2.2365e-08	-1.96383	-3.12847	-1.62707	-9.99638	KLB
A_24_P182892	7.14396e-09	1.0977	-5.63156	-1.94284	-9.96741	SLC19A3
A_23_P58676	1.35569e-10	-2.81609	-2.55172	-1.38399	-9.94517	NPR3
A_23_P26154	2.98299e-08	-1.26569	-4.18593	-1.8115	-9.59748	PLIN1
A_33_P3245290	1.64892e-10	-2.56017	-2.31828	-1.59043	-9.43953	AQP7P1
A_33_P3311498	1.0282e-09	-4.97853	-1.18835	-1.54306	-9.12917	LOC283392
A_23_P408249	5.81205e-07	1.21961	-5.87017	-1.87103	-9.00552	PCK1
A_33_P3298216	8.66856e-10	-2.42529	-1.89305	-1.92512	-8.83859	MYO16
A_33_P3400763	9.06767e-08	-1.25912	-3.57085	-1.9529	-8.78049	PLIN4
A_33_P3294986	4.46045e-09	-1.43847	-3.49314	-1.73326	-8.70922	LIPE
A_33_P3311493	1.98582e-07	-2.72509	-1.54545	-2.05674	-8.66192	LOC283392
A_24_P291658	2.55147e-08	1.77163	-7.45962	-1.97848	-8.33058	ADH1A
A_33_P3481674	7.51942e-10	-5.5554	-1.30843	-1.11208	-8.08353	SHISA6
A_24_P317907	4.03322e-10	-1.0315	-4.42489	-1.76803	-8.06977	SORBS1
A_24_P417352	7.32452e-06	-2.47311	-2.87637	-1.12121	-7.9758
A_33_P3288329	7.52264e-07	-1.65538	-2.54279	-1.87993	-7.91317	SORBS1
A_23_P253536	8.86153e-10	-2.64984	-1.87976	-1.58401	-7.89007	NPR3
A_23_P429998	0.000647126	-3.97033	1.6073	-3.15518	-7.79389	FOSB
A_23_P53198	1.29198e-07	1.27659	-6.6737	-1.49081	-7.79355	DGAT2
A_32_P161033	2.9059e-09	-5.55978	-1.36495	-1.00379	-7.61756
A_33_P3405728	1.68799e-10	1.42373	-9.74318	-1.10621	-7.57026	PKP2
A_23_P36658	8.70753e-10	1.17623	-6.90237	-1.27414	-7.4769	MGST1
A_23_P74609	2.60505e-07	-1.60016	-3.07089	-1.51808	-7.45975	G0S2
A_23_P69699	3.12485e-11	-4.88154	-1.01679	-1.48051	-7.34854	NPY1R
A_33_P3294459	1.14878e-08	-2.64599	-2.06722	-1.34331	-7.34768	COPG2IT1
A_33_P3371115	4.74305e-10	-1.1867	-4.19734	-1.46265	-7.28541	AQP7P3
A_33_P3275702	4.04694e-09	-2.06385	-2.5533	-1.37779	-7.26046	FMO2
A_23_P158041	2.55792e-09	-1.60023	-2.72969	-1.64116	-7.16883	AQP7
A_23_P4096	6.21721e-11	1.01386	-6.0608	-1.18229	-7.06769	CA4
A_23_P114713	6.19961e-07	-1.29372	-2.85511	-1.90335	-7.03044	CYP4B1
A_24_P281009	4.7649e-09	1.14462	-4.42247	-1.81148	-6.999	AQP7P1
A_33_P3331228	3.40653e-07	-1.04465	-6.81979	1.0272	-6.93567
A_23_P350617	9.31001e-10	-1.56455	-2.61805	-1.65004	-6.75869	KLB
A_23_P431268	2.4319e-10	-3.03817	-1.62481	-1.36694	-6.74784	PLEKHA6
A_24_P101226	6.68097e-08	-1.08725	-5.79976	-1.06756	-6.73182
A_24_P15388	6.21577e-06	-1.07234	-6.71637	1.07752	-6.68404
A_24_P126210	3.3741e-07	-1.02477	-3.80762	-1.70475	-6.65187	MRAP
A_23_P369237	1.71258e-07	1.3562	-5.33532	-1.6857	-6.63159	ADIPOQ
A_23_P92025	3.69522e-08	1.1152	-4.59656	-1.60238	-6.60458	CIDEC
A_24_P263786	1.8922e-08	1.16833	-7.50011	-1.01284	-6.50197
A_24_P181254	5.09292e-08	4.25094	-31.6908	1.14972	-6.48421	OLFM4
A_24_P168925	5.18993e-07	-1.57523	-2.89671	-1.4205	-6.48175	CHRDL1
A_23_P151232	1.11998e-09	-1.26687	-3.24563	-1.57335	-6.46927	TMEM132C
A_33_P3303717	1.42276e-10	1.73289	-3.01362	-3.70084	-6.43603	ACADL
A_33_P3235876	2.79807e-06	-1.07888	-6.1037	1.02466	-6.42663
A_23_P376704	2.7414e-09	1.47186	-5.40158	-1.70562	-6.25949	CIDEA
A_33_P3310189	7.37305e-10	-1.26859	-2.90075	-1.69809	-6.24876	ADRB1
A_33_P3399985	1.03398e-06	1.00509	-5.76964	-1.07744	-6.18498
A_33_P3322784	8.09121e-12	-2.53595	-2.39015	-1.0118	-6.13282	NTRK2
A_33_P3308716	8.30175e-08	1.0528	-6.08739	-1.05955	-6.1264
A_24_P608268	1.7866e-06	-1.19215	-5.02802	-1.02082	-6.11897
A_33_P3240767	2.08339e-07	-1.0048	-3.70944	-1.63486	-6.09355	CIDEC
A_33_P3279959	9.71431e-09	-1.30949	-3.37452	-1.36836	-6.04662	PLXNA4
A_23_P8820	1.15886e-07	1.48629	-5.8833	-1.51515	-5.99755	FABP4
A_33_P3301075	4.80564e-06	1.00729	-6.32189	1.04744	-5.99188
A_23_P81158	3.00817e-08	1.79453	-5.86164	-1.83195	-5.98388	ADH1C
A_33_P3226085	2.2707e-05	1.63253	-9.42186	-1.02896	-5.93847
A_32_P109604	9.56411e-09	-4.18622	1.18742	-1.67691	-5.91193
A_23_P145786	5.89907e-10	-1.47926	-2.25645	-1.76553	-5.89312	MLXIPL
A_23_P106194	0.00173852	-1.80235	-1.97585	-1.64476	-5.85729	FOS
A_23_P315364	1.47815e-05	-1.21816	-2.67222	-1.78076	-5.79674	CXCL2
A_24_P484797	1.38992e-08	1.02951	-4.09436	-1.44795	-5.75852	CIDECP
A_24_P315941	2.27773e-07	-1.01399	-5.45385	-1.03609	-5.72971
A_33_P3364959	3.43899e-06	1.15888	-7.06425	1.07856	-5.65176
A_33_P3354589	4.62581e-07	-6.58758	2.39116	-2.04857	-5.64377
A_23_P204736	3.79469e-08	1.10216	-3.50779	-1.76535	-5.61849	GPD1
A_24_P293530	6.62075e-12	-3.05719	-1.21909	-1.50686	-5.61606	CYP4X1
A_33_P3332581	2.52329e-09	-4.55316	1.6393	-2.01505	-5.59681	EGFEM1P
A_33_P3289246	3.72674e-06	1.0106	-6.10653	1.08045	-5.59257
A_33_P3312897	7.72154e-07	-1.20171	-4.71222	1.01724	-5.56678
A_24_P381441	1.92972e-09	-3.52412	1.43233	-2.254	-5.54576	LMO3
A_33_P3307267	3.20269e-07	-3.34578	-1.4653	-1.1093	-5.43845	VWF
A_32_P151263	7.81039e-10	1.39903	-6.42209	-1.18262	-5.4287	SLC2A4
A_33_P3304707	5.7394e-07	1.1973	-6.98103	1.08513	-5.37321
A_33_P3423874	5.4062e-11	-2.50462	-1.85783	-1.14298	-5.31847	GCOM1
A_23_P146233	7.51021e-09	-1.08202	-3.49809	-1.39764	-5.29008	LPL
A_33_P3247639	1.27943e-06	-1.14547	-4.82026	1.05653	-5.22604	LOC100132941
A_23_P168357	9.68202e-08	-1.55178	-1.70585	-1.96852	-5.21086	CPA1
A_24_P187056	1.51092e-08	-4.77734	1.65144	-1.78779	-5.17177
A_23_P61042	1.81484e-05	1.38947	-7.10437	-1.0112	-5.1703
A_33_P3316273	9.35921e-06	-3.64059	1.25711	-1.78185	-5.16023	CCL3
A_23_P397455	4.04229e-08	-1.05948	-2.90279	-1.67525	-5.15213	ACVR1C
A_23_P381172	9.25405e-08	1.18233	-3.92926	-1.54802	-5.14457	MRAP
A_24_P165864	4.45239e-10	-4.74408	1.20562	-1.30499	-5.13509	P2RY14
A_23_P64721	1.25996e-08	1.1233	-3.46727	-1.65403	-5.10547	HCAR3
A_32_P150086	2.36413e-10	-3.38266	-1.03883	-1.44999	-5.0953	ANKRD20A5P
A_33_P3401902	9.95419e-11	-3.11791	-1.3276	-1.22926	-5.08833	ANKRD20A2
A_24_P510357	1.98438e-06	1.21617	-6.59069	1.06842	-5.07217
A_32_P13151	1.90374e-08	-4.78524	1.21062	-1.27795	-5.05135	ANKRD20A9P
A_23_P125680	5.59815e-07	-5.37559	1.68189	-1.5746	-5.0327	FAM70A
A_23_P387656	1.0246e-09	-1.2758	-3.76993	-1.03961	-5.0002	EPB41L4B
A_23_P148879	3.11598e-08	-1.36659	-2.21969	-1.64316	-4.98439	ATP1A2
A_33_P3274562	8.90955e-10	1.20355	-3.21366	-1.86292	-4.97427	SLC19A3
A_33_P3354604	1.10134e-07	-6.31254	2.14958	-1.69003	-4.96302
A_32_P4792	5.11452e-09	-2.2801	-3.52582	1.62604	-4.94405
A_24_P144346	7.8448e-06	1.13448	-5.64365	1.00963	-4.92722
A_33_P3251522	3.0529e-09	-2.3062	-1.71553	-1.24005	-4.90609	AQPEP
A_24_P224727	4.49737e-09	-1.4394	-2.70558	-1.2545	-4.88555	CEBPA
A_23_P85015	4.3726e-10	-1.18895	-2.32315	-1.76093	-4.86387	MAOB
A_32_P76137	7.52264e-07	1.33574	-7.62056	1.17743	-4.84538
A_24_P220855	3.74578e-10	-2.22555	-1.64732	-1.32101	-4.84305	ITIH5
A_24_P110242	7.55693e-06	1.07103	-5.48122	1.05825	-4.836
A_32_P722809	5.37625e-07	-1.00359	-4.88839	1.01724	-4.82278
A_23_P43337	9.46409e-10	-3.43444	1.18889	-1.66618	-4.81322	FREM1
A_24_P101642	2.7166e-07	1.01909	-4.9534	1.01502	-4.7887	LOC401847
A_23_P10077	1.61979e-11	1.35852	-4.37898	-1.48081	-4.77317	PNPLA2
A_32_P70315	1.90552e-10	2.10869	-6.84057	-1.46752	-4.76061	TIMP4
A_33_P3281437	2.4182e-05	1.15095	-5.56644	1.01875	-4.74738
A_24_P224488	3.65937e-11	-2.86788	1.33977	-2.20664	-4.72347	MAPT
A_23_P13548	0.000188164	-5.42059	-1.42566	1.64346	-4.70223	CHRDL2
A_24_P24053	1.18662e-05	-1.022	-4.46919	-1.02925	-4.70109
A_33_P3240018	3.12485e-11	1.03639	-4.46136	-1.09175	-4.69968	PDE3B
A_33_P3331174	8.79292e-06	-1.17302	-4.14846	1.03681	-4.69345
A_33_P3242543	2.18374e-08	-1.03621	-2.77298	-1.626	-4.67213	MAOA
A_23_P214360	2.50245e-07	-1.48823	-4.43287	1.41932	-4.64808	IRF4
A_33_P3768930	4.41116e-06	1.53969	-7.38384	1.03836	-4.61852
A_24_P813550	3.69091e-07	1.47992	-7.41765	1.08793	-4.60713
A_23_P361654	7.30425e-06	1.29496	-6.13338	1.02847	-4.60522
A_33_P3340639	7.6875e-09	-4.23706	-1.00312	-1.07974	-4.58922	GPAM
A_33_P3424754	4.16291e-06	1.86371	-8.46122	-1.00179	-4.5481
A_23_P161135	1.07962e-11	-3.1442	-1.16787	-1.23502	-4.53499	LEPR
A_33_P3331220	3.25811e-06	1.02792	-4.70578	1.01313	-4.51863
A_32_P79190	2.62354e-10	-3.67053	1.12127	-1.37496	-4.501
A_33_P3247205	4.61788e-10	1.08986	-3.95134	-1.23493	-4.47729	MOSC1
A_24_P772488	9.48381e-12	-1.52011	-1.9884	-1.4746	-4.45711	PLXNA4
A_33_P3333364	0.0003442	-1.47665	-2.6817	-1.11597	-4.41916
A_23_P42975	2.3743e-11	1.51203	-6.30111	-1.05999	-4.41729	PRKAR2B
A_33_P3336822	2.62384e-06	1.72561	-7.92676	1.04058	-4.41446
A_33_P3401647	5.25877e-06	1.09169	-2.87853	-1.66987	-4.40308	PPP1R14A
A_24_P218814	1.44706e-08	-1.71263	-1.63715	-1.54717	-4.33801	RDH5
A_33_P3370570	1.98185e-09	-2.40744	-1.37443	-1.30856	-4.32985	AQPEP
A_32_P190944	4.01713e-07	-1.09616	-2.61323	-1.50256	-4.30411	ACVR1C
A_23_P39251	1.92296e-11	1.20817	-3.65743	-1.41735	-4.29069	PLIN5
A_33_P3304983	6.00063e-09	1.35813	-4.34891	-1.33673	-4.28038	PRKAR2B
A_24_P778906	4.08752e-10	-4.26984	1.47901	-1.48224	-4.27915
A_23_P51787	0.000104938	-3.9719	-1.18214	1.09994	-4.26874	AMPD1
A_33_P3281435	3.11119e-05	1.35479	-5.9274	1.02718	-4.2594
A_24_P626951	7.27066e-06	1.57071	-7.18195	1.07856	-4.23938
A_33_P3351180	9.90208e-05	1.38465	-5.79843	-1.00863	-4.2238
A_33_P3422298	5.78441e-06	1.54065	-6.56588	1.0109	-4.21582
A_33_P3677298	1.08447e-09	-2.55882	-1.00457	-1.64	-4.21563	LOC152286
A_33_P3354607	4.07075e-05	-3.02544	1.23505	-1.71251	-4.19505	CCL4
A_33_P3390474	5.77928e-07	1.16993	-4.80467	-1.02001	-4.189
A_23_P21800	3.21146e-05	1.30297	-5.51429	1.01683	-4.16205
A_33_P3214466	2.36602e-07	-1.33177	-2.21956	-1.40671	-4.15814	MESP1
A_23_P111402	4.77046e-11	1.01044	-2.93993	-1.42667	-4.15097	RSPO3
A_33_P3379039	9.61307e-06	1.48508	-6.33615	1.02971	-4.14345	IGLL5
A_32_P133072	2.63922e-07	-1.21329	-2.11824	-1.60807	-4.13281	SPON1
A_33_P3347241	2.88093e-11	-3.3722	1.0423	-1.27696	-4.13143
A_33_P3209491	7.22202e-13	-1.73047	-1.88836	-1.26233	-4.12497	TNS1
A_33_P3283599	1.09437e-08	-2.01534	-1.90914	-1.06967	-4.11562	ANKRD20A8P
A_33_P3297305	6.08102e-11	-2.87792	-1.1044	-1.29447	-4.11433	ELMOD3
A_23_P103328	1.39195e-08	-1.16328	-2.17463	-1.62589	-4.11303	PTGER3
A_33_P3355708	1.60039e-09	-1.96723	-1.77824	-1.17171	-4.09887	C14orf180
A_23_P96271	8.12574e-12	-4.0353	1.58782	-1.61212	-4.09706	MYOM1
A_24_P212024	7.48266e-06	1.27549	-5.85126	1.12105	-4.09211
A_32_P31963	1.14395e-06	1.28357	-3.61086	-1.45183	-4.0842
A_23_P79978	3.98777e-11	-1.32377	-2.69744	-1.14307	-4.08167	SLC24A3
A_23_P36531	2.20946e-11	-2.21078	-1.43143	-1.2862	-4.07027	TSPAN8
A_24_P231104	4.66625e-08	-2.43756	-1.6087	-1.03434	-4.05597	LEPR
A_24_P335202	0.000140454	-3.48656	-1.60262	1.38148	-4.04466	CHRDL2
A_23_P426305	3.51673e-09	-1.06079	-2.4211	-1.57458	-4.04398	AOC3
A_24_P197537	3.03194e-09	1.34434	-3.53432	-1.52178	-4.00081	PDE8B
A_33_P3714341	4.82921e-06	1.52242	-6.66226	1.09778	-3.98633
A_33_P3312466	3.54704e-11	-2.52964	-1.19841	-1.30754	-3.96385	BTNL9
A_24_P154037	2.84642e-16	1.5975	-5.78392	-1.09055	-3.94847	IRS2
A_24_P357847	6.73969e-05	1.39553	-5.42194	-1.01304	-3.93589	LOC100510044
A_33_P3303449	4.47161e-08	-2.10494	-1.4588	-1.2799	-3.93018	LEPR
A_23_P60130	3.22324e-08	-1.96174	-1.4208	-1.40995	-3.92987	MAL2
A_33_P3265739	2.99406e-08	1.01287	-2.33318	-1.69823	-3.91194	PTGER3
A_24_P228130	4.04153e-06	-2.14689	-1.04419	-1.74483	-3.91151	CCL3L3
A_32_P159192	3.85921e-05	1.36245	-5.36497	1.00834	-3.90514
A_33_P3337609	5.97063e-05	1.31346	-5.20698	1.01585	-3.90247
A_24_P605563	1.41686e-05	1.62505	-6.44176	1.01675	-3.89873
A_23_P54100	6.90532e-11	-2.19059	-1.16692	-1.52419	-3.8962	ESR2
A_23_P127495	8.69401e-05	-2.67876	-1.23357	-1.17621	-3.88672	BBOX1
A_33_P3376958	1.65475e-06	1.78526	-7.03453	1.01791	-3.871	LOC96610
A_24_P16004	6.2943e-07	1.16354	-5.34214	1.18786	-3.86519
A_33_P3331178	5.10137e-06	1.01298	-3.90691	-1.00114	-3.86125
A_33_P3293362	2.9325e-10	1.16006	-3.3642	-1.32894	-3.85395	MOSC1
A_24_P239076	4.57655e-06	1.48014	-6.14103	1.07868	-3.84634	IGLL1
A_32_P157927	8.68039e-06	1.127	-4.64979	1.07277	-3.84595
A_32_P38623	5.00054e-11	-2.21039	-1.43342	-1.21323	-3.84404	PPP1R9A
A_23_P207564	4.70799e-05	-3.01634	1.34381	-1.7113	-3.84123	CCL4
A_23_P117095	2.51935e-06	-2.82001	-1.1091	-1.22734	-3.8387	FGF23
A_23_P101407	2.68739e-09	-1.39784	-2.08616	-1.31346	-3.83021	C3
A_24_P31627	5.47235e-11	-2.87568	1.10184	-1.46583	-3.82567	KCNB1
A_23_P434809	4.27164e-12	21.1098	-89.1321	1.11065	-3.80164	S100A8
A_33_P3331150	1.33336e-05	-1.02578	-3.8015	1.02621	-3.79991
A_23_P130677	0.000666609	1.90842	-4.79827	-1.50704	-3.7891	LOC55908
A_33_P3420380	1.90255e-09	-2.00704	-1.27009	-1.48206	-3.77794	ITIH5
A_23_P89431	3.08183e-05	-2.99666	1.04461	-1.31034	-3.75896	CCL2
A_23_P150457	1.22728e-08	1.64942	-4.56958	-1.3538	-3.75058	LYVE1
A_24_P227069	4.83177e-05	-1.16247	-2.25448	-1.42991	-3.74744	GPAM
A_24_P105933	4.05521e-09	-2.69112	-1.18998	-1.16888	-3.74318	VIPR1
A_33_P3322804	1.51703e-10	-1.68831	-1.64694	-1.3355	-3.71343	NTRK2
A_23_P72668	5.50035e-08	-1.01222	-2.99067	-1.22636	-3.71247	SDPR
A_23_P363778	1.35569e-10	-3.3021	-1.5445	1.38229	-3.6896	FRZB
A_23_P62901	9.10692e-08	-1.49919	-1.87186	-1.30758	-3.66944	BTG2
A_23_P63660	4.93442e-10	1.23928	-3.21562	-1.40576	-3.64758	C10orf58
A_23_P209944	9.76492e-09	-1.39004	-1.69704	-1.54414	-3.64257	RETSAT
A_33_P3304696	0.000515288	1.45795	-6.46268	1.21741	-3.6411
A_23_P252062	4.5234e-09	1.27429	-3.24184	-1.42968	-3.63716	PPARG
A_33_P3738458	1.70711e-08	-1.33288	-2.39763	-1.13675	-3.63279	TNS1
A_33_P3380457	2.19475e-08	-2.18954	-1.84058	1.11152	-3.62568	GPR88
A_33_P3226154	9.17052e-05	1.21272	-4.53019	1.03125	-3.62236
A_23_P154256	8.52053e-14	-3.12772	1.09748	-1.25935	-3.58904	ELMOD3
A_23_P129144	1.59983e-09	-2.39309	-1.2839	-1.16653	-3.58415	GCOM1
A_23_P104804	8.79864e-06	1.03131	-2.95291	-1.24298	-3.55897	ZBTB16
A_23_P121716	8.12438e-09	3.05343	-12.3382	1.13843	-3.54944	ANXA3
A_33_P3395081	4.40425e-07	-2.06164	-1.24262	-1.38107	-3.53809	ACSM5
A_23_P209954	3.15659e-07	-2.13265	-1.32192	-1.24932	-3.52205	GNLY
A_33_P3395675	3.1159e-05	1.39812	-4.96062	1.00847	-3.51826
A_23_P153964	1.77882e-07	1.14647	-2.67848	-1.5024	-3.51003	INHBB
A_33_P3310415	1.3075e-06	-4.2535	2.39086	-1.9586	-3.48448
A_33_P3424612	1.75026e-05	1.43014	-4.82036	-1.03076	-3.47422
A_23_P156970	1.74224e-07	1.54952	-4.2955	-1.25223	-3.47136	MEST
A_24_P204727	5.46258e-06	1.0037	-3.57344	1.02569	-3.47112
A_24_P927716	3.02713e-06	1.56617	-5.30371	-1.02282	-3.46369	SLED1
A_24_P105733	2.5121e-07	-2.0644	-1.19113	-1.40752	-3.46105	TNS1
A_24_P314477	1.68592e-06	-1.79873	-1.43175	-1.34309	-3.45889	TUBB2B
A_33_P3395688	2.54459e-10	-2.17548	-1.40765	-1.1288	-3.45673	GCOM1
A_23_P39237	0.00190895	-1.2356	-1.57591	-1.77356	-3.45347	ZFP36
A_23_P388124	3.82753e-05	-1.12648	-2.00505	-1.51748	-3.42745	ABCD2
A_33_P3403117	1.08003e-08	1.04138	-2.81334	-1.26776	-3.4249	NR2F1
A_24_P68183	3.41854e-12	-2.24527	1.1144	-1.69836	-3.42181	EGFEM1P
A_23_P164057	1.58362e-07	-3.39172	1.4014	-1.41059	-3.41398	MFAP4
A_33_P3265749	2.47169e-07	-1.00148	-1.89404	-1.79814	-3.41079	PTGER3
A_33_P3289248	1.63771e-05	1.08214	-3.76332	1.02174	-3.40366
A_33_P3346526	0.000156817	-1.75146	-1.32581	-1.46169	-3.3942
A_24_P161764	9.15244e-05	-1.0838	-3.08615	-1.0145	-3.39328
A_33_P3236703	4.49737e-09	-1.71625	-1.69666	-1.16286	-3.38613	ANKRD18A
A_24_P358321	2.0654e-06	1.08581	-4.04712	1.10138	-3.3842
A_33_P3323298	0.000966486	-1.84901	-1.07004	-1.70946	-3.38218	JUN
A_33_P3281444	4.46152e-06	1.3128	-4.78847	1.0814	-3.37297
A_23_P134237	8.09178e-09	-1.33249	-1.80364	-1.40274	-3.37125	RARRES2
A_33_P3350726	3.83392e-08	1.11987	-2.77316	-1.35986	-3.36745	PPARG
A_23_P167168	0.000277579	-1.50553	-2.32599	1.04089	-3.36428	IGJ
A_23_P118392	7.14527e-08	1.18719	-3.08182	-1.29558	-3.3632	RASD1
A_23_P128084	2.9141e-09	-1.48953	-1.46534	-1.5402	-3.36173	ITGA7
A_33_P3317613	1.10954e-08	1.52105	-4.0055	-1.2738	-3.3544	SYN2
A_23_P108075	7.21924e-07	1.06215	-2.59145	-1.3723	-3.34814	SLC7A10
A_23_P109636	7.84295e-11	-1.40824	-1.96563	-1.20924	-3.34727	LRIG1
A_23_P84596	1.07297e-05	1.77736	-5.85098	-1.01442	-3.33941	MZB1
A_23_P363954	1.48354e-06	-1.04545	-2.41113	-1.32294	-3.33476	THRSP
A_33_P3263319	1.23714e-05	1.87103	-6.00225	-1.03373	-3.31619
A_23_P46936	3.09277e-06	-4.34236	1.73946	-1.32607	-3.31038	EGR2
A_33_P3297525	2.05806e-05	-2.53098	-1.2207	-1.06783	-3.29911
A_23_P214080	0.000111121	-3.30606	1.35764	-1.35206	-3.29247	EGR1
A_33_P3335506	5.02791e-08	1.49767	-5.24435	1.0645	-3.28949	FCRL5
A_24_P206776	6.8847e-09	-1.29897	-1.83033	-1.38277	-3.28759	CRYAB
A_23_P81280	6.30461e-10	-2.93706	1.07712	-1.20375	-3.28235	BTNL9
A_23_P164047	2.55274e-08	-1.22025	-2.33013	-1.14994	-3.26965	MMD
A_23_P9402	5.23683e-07	-1.09029	-2.87387	-1.04057	-3.2605	CNTFR
A_32_P119033	0.000585129	-1.38414	-1.97611	-1.18917	-3.25264	PLCXD3
A_23_P416581	1.63726e-08	-1.51415	-2.12834	-1.00783	-3.24787	GNAZ
A_23_P343900	2.4646e-06	1.86524	-6.61971	1.09538	-3.23994
A_33_P3279861	7.23079e-05	2.05928	-7.24367	1.08739	-3.23488
A_24_P203106	1.75416e-07	-1.35038	-1.59045	-1.5053	-3.23294	PFKFB1
A_23_P312920	1.60976e-07	1.69671	-5.9013	1.07633	-3.23143	POU2AF1
A_33_P3389599	1.08335e-10	-3.38747	1.39503	-1.32764	-3.22382
A_32_P57810	1.35569e-10	-1.04837	-2.34412	-1.31175	-3.22363	RNF157
A_33_P3243702	2.09756e-10	-3.86182	1.47389	-1.22902	-3.22024	KLHL30
A_23_P105562	3.2474e-07	-2.30543	-1.07728	-1.29634	-3.21958	VWF
A_23_P103971	6.09465e-12	-3.03279	1.47935	-1.56415	-3.20663	CYP4Z1
A_23_P154526	3.37629e-12	-1.85729	-1.45646	-1.18163	-3.19641	GRB14
A_23_P257971	6.13056e-08	1.08245	-2.25697	-1.52974	-3.18957	AKR1C1
A_23_P111583	1.56128e-08	-1.79269	-1.61747	-1.09782	-3.18328	CD36
A_24_P932939	5.80619e-09	-2.23436	-1.01768	-1.39929	-3.18181	LOC401052
A_33_P3794213	2.87736e-10	-2.0521	-1.75903	1.13533	-3.17943	LOC338653
A_23_P214897	2.89425e-08	1.55413	-3.24838	-1.52063	-3.17836	AKAP12
A_23_P376488	1.16632e-08	-3.53389	1.61247	-1.44866	-3.17488	TNF
A_23_P140190	0.000138564	-1.21993	-2.57102	-1.01011	-3.16817	KIAA0125
A_32_P148122	4.63887e-06	1.58247	-5.68304	1.13715	-3.15811
A_33_P3216898	2.78312e-09	-1.78992	-1.50795	-1.16864	-3.15429	LOC286367
A_23_P72697	1.98121e-08	-2.05679	-1.14679	-1.33722	-3.15411	GPIHBP1
A_33_P3350374	8.27446e-08	1.36742	-2.69899	-1.59464	-3.14749	C10orf58
A_33_P3241269	1.22191e-05	-2.05115	-1.08215	-1.40815	-3.1256	CES1
A_23_P159775	2.49805e-06	-1.76656	-1.30939	-1.34907	-3.12054	GABRE
A_33_P3213086	2.43181e-08	-1.74533	-1.55501	-1.13882	-3.09078
A_23_P216023	4.89769e-09	-1.80634	-1.25439	-1.36249	-3.08723	ANGPT1
A_24_P318990	6.07778e-07	1.69736	-5.37675	1.02614	-3.08702
A_32_P158966	3.90016e-10	-3.91845	1.17153	1.08416	-3.0851	KLRF1
A_33_P3261463	1.85859e-05	-4.2371	1.50814	-1.09665	-3.08101	FLJ42875
A_32_P516818	2.99406e-08	1.10233	-2.42952	-1.39669	-3.07827	C3orf55
A_33_P3317618	1.04747e-06	1.34676	-3.06291	-1.35115	-3.07291	SYN2
A_23_P87791	0.000170635	-1.07067	-1.87903	-1.52643	-3.0709	ACACB
A_23_P125588	1.98121e-08	-2.39289	-1.10743	-1.1582	-3.06918	TNMD
A_33_P3369371	5.39425e-09	2.92162	-8.63884	-1.03637	-3.06442	GPX3
A_24_P788878	0.000677551	-2.11323	1.18447	-1.71722	-3.06372	C2CD4B
A_33_P3666884	2.85453e-10	-2.69454	1.18583	-1.34798	-3.06298	PNPLA7
A_24_P367432	1.7573e-05	1.56358	-4.76053	1.00443	-3.03121
A_23_P218126	2.26622e-06	1.86655	-5.51662	-1.02426	-3.02721
A_23_P18282	2.28478e-09	-3.13904	-1.00171	1.04086	-3.02096	DLEC1
A_23_P64617	3.62326e-10	-1.30811	-1.68206	-1.37278	-3.02057	FZD4
A_33_P3424591	2.32517e-05	1.87879	-5.44219	-1.03668	-3.00289
A_23_P88522	1.13683e-06	-1.06294	-2.07735	-1.3584	-2.99949	NMB
A_24_P290751	3.38721e-10	1.01878	-2.84548	-1.07329	-2.99772	DTX1
A_33_P3347869	3.39645e-08	-1.23085	-1.8562	-1.31122	-2.99577	C3
A_33_P3381870	1.44443e-07	1.76013	-5.29961	1.00538	-2.99483	EPB49
A_23_P100022	3.40653e-07	-1.22511	-1.87637	-1.3016	-2.99207	SV2B
A_33_P3419808	5.93186e-06	1.66138	-5.34551	1.0767	-2.98831
A_24_P152968	6.98276e-09	1.07039	-2.2703	-1.4086	-2.98764	AKR1C1
A_23_P314805	4.75569e-07	-1.02106	-2.8569	-1.02191	-2.98099	TMEM56
A_33_P3334220	6.6688e-07	1.08275	-2.11593	-1.52508	-2.98034	ACACB
A_24_P892472	3.45241e-16	-3.098	11.2436	-10.7803	-2.97034	EMX2OS
A_33_P3372647	1.23764e-06	1.8418	-5.47473	1.0035	-2.96211
A_33_P3340981	6.01319e-05	-1.14912	-1.71944	-1.4949	-2.95368
A_23_P139198	1.19183e-10	2.22259	-5.79632	-1.13111	-2.94983	LGALS12
A_24_P940149	5.58935e-10	-1.28987	-1.72838	-1.30901	-2.91828	C2CD2
A_23_P142574	1.80822e-06	-2.61514	-1.42847	1.28442	-2.90843	MOGAT1
A_33_P3210099	1.03281e-12	-1.73404	-1.39366	-1.20183	-2.90442	ALPK3
A_23_P136777	7.3999e-06	2.39472	-5.49179	-1.26286	-2.89611	APOD
A_33_P3331193	1.89235e-05	1.48644	-4.20236	-1.01582	-2.87186
A_33_P3382296	2.42373e-09	-1.56411	-1.39025	-1.31527	-2.86008	LOC100129662
A_23_P6818	3.24999e-08	-1.38853	-1.6437	-1.24966	-2.85213	SEMA3G
A_23_P133474	6.0987e-09	2.87377	-7.37697	-1.10894	-2.84664	GPX3
A_23_P251293	9.27109e-09	-2.26146	1.14586	-1.43906	-2.84011	SNCG
A_32_P190951	1.07687e-05	1.51065	-4.33813	1.01632	-2.82559
A_23_P206661	1.48692e-05	-1.39056	-1.14526	-1.77381	-2.82489	NQO1
A_23_P157569	1.72253e-10	-1.78777	-1.39134	-1.12954	-2.80963	ADHFE1
A_33_P3297883	1.47317e-10	-2.64496	1.33008	-1.41264	-2.80914	LOC100131796
A_23_P34676	5.77175e-07	-2.38184	-1.10539	-1.06612	-2.80694	CD247
A_24_P91991	1.13812e-06	1.60406	-2.9329	-1.5331	-2.80314	NAT8L
A_33_P3281795	3.79388e-12	-1.40296	-1.74759	-1.14155	-2.79884	MGLL
A_23_P103703	1.09629e-05	-1.04799	-2.14553	-1.23935	-2.78665	HSPB7
A_32_P55871	1.33242e-05	-2.14135	-1.18435	-1.09828	-2.78536	C3orf15
A_33_P3315134	1.29518e-08	-3.47052	2.26757	-1.81925	-2.78437	DIRC3
A_32_P126557	5.94133e-09	-1.775	-1.24548	-1.25907	-2.78345	RGS6
A_24_P241815	0.00205877	-1.64176	-1.18128	-1.4313	-2.77584	JUNB
A_23_P34915	0.016636	1.50151	-2.08348	-1.99554	-2.76899	ATF3
A_23_P37736	6.91905e-08	-1.30131	-1.52882	-1.38803	-2.76145	TNFRSF17
A_23_P333498	4.77046e-11	-2.01164	-1.13975	-1.19989	-2.75106	EEPD1
A_24_P13285	3.15832e-06	1.08725	-1.98072	-1.50905	-2.74915	PPP1R1A
A_23_P112289	5.10143e-10	1.67441	-6.0679	1.32098	-2.74334	TMOD1
A_32_P68942	0.000156691	-1.40685	-1.51884	-1.28327	-2.74205	ANKRD20A5P
A_33_P3402611	3.85953e-07	-2.72475	1.14015	-1.14659	-2.74016
A_23_P217901	3.7754e-07	-1.25449	-2.59086	1.18615	-2.74014	TSTD1
A_33_P3322814	2.2178e-05	-1.48888	-1.56054	-1.17826	-2.73762	NTRK3
A_24_P291826	4.27489e-08	-1.11064	-2.29721	-1.07114	-2.73289	SYTL3
A_23_P153441	1.43886e-09	-1.77687	-1.23394	-1.24073	-2.72038	HOOK2
A_33_P3490572	2.41123e-09	-2.65152	-1.0293	1.00395	-2.71848	PM20D1
A_33_P3275487	9.43577e-06	-1.86547	-1.60957	1.10603	-2.71476	SLFN13
A_23_P110212	3.61379e-09	1.85826	-3.77245	-1.33709	-2.71442	ACSL1
A_23_P113111	3.05022e-08	-1.42955	-1.60235	-1.18452	-2.7133	AR
A_23_P254816	8.77908e-12	-1.8074	-1.1646	-1.288	-2.7111	TCF15
A_32_P177539	1.08311e-11	-3.08642	1.65865	-1.45608	-2.70947	IRX6
A_33_P3234202	6.25444e-05	-1.63752	-1.71074	1.03482	-2.70712	DNASE1L3
A_23_P75283	2.0175e-08	1.16839	-2.52731	-1.24272	-2.6881	RBP4
A_24_P231829	2.49985e-07	-1.53679	1.16709	-2.04077	-2.68722	BHMT2
A_33_P3264200	1.28344e-10	-2.58597	1.54665	-1.60637	-2.68582	EGFEM1P
A_23_P130735	7.42065e-09	-2.10406	-1.04402	-1.22163	-2.68352	SLC6A16
A_23_P87879	0.0105508	-1.34936	-1.81662	-1.09464	-2.68328	CD69
A_33_P3216232	0.000455621	-2.29566	1.02833	-1.20004	-2.67899	ITGB1BP1
A_33_P3224800	0.00157709	-1.18902	-2.16244	-1.04067	-2.67575
A_33_P3212257	2.09122e-08	2.15743	-5.84677	1.01438	-2.67164	MMRN1
A_33_P3256997	0.00213565	-2.94898	1.25898	-1.13511	-2.65883
A_23_P156218	2.35679e-07	-2.61251	1.12092	-1.13882	-2.65422	GZMK
A_23_P116037	6.15187e-09	-1.17295	-1.94023	-1.16505	-2.65141	TM7SF2
A_23_P168551	4.11088e-08	-1.27097	-1.37545	-1.51625	-2.65064	SLC29A4
A_23_P21092	2.83569e-07	-1.05368	-1.48404	-1.68989	-2.64248	CALB2
A_33_P3300747	3.09234e-10	-2.04127	-1.09955	-1.17647	-2.64055	ADHFE1
A_23_P21324	5.37995e-07	-1.30026	-1.57147	-1.29186	-2.63969	TWIST2
A_23_P212608	1.59402e-05	1.39031	-2.47609	-1.47576	-2.62827	CLSTN2
A_23_P118615	3.79469e-08	-2.49502	1.2826	-1.35073	-2.62755	ABCA8
A_33_P3246258	6.91842e-08	-2.93277	1.32911	-1.18973	-2.62522
A_32_P157208	3.36469e-08	-2.427	1.12368	-1.21463	-2.62344	LOC572558
A_32_P138396	1.23803e-07	-1.13917	-2.04339	-1.12553	-2.61998	LOC100131176
A_24_P329795	3.28442e-10	3.09236	-5.11613	-1.58276	-2.61859	C10orf10
A_33_P3336557	0.000108556	-1.64258	-1.69461	1.06417	-2.61568
A_23_P121499	4.2492e-08	-1.35992	-1.55682	-1.23497	-2.61462	WFS1
A_23_P159893	5.0582e-05	-1.24897	-1.25122	-1.66861	-2.60761	CHRDL1
A_32_P34003	1.76306e-12	-2.27628	1.23288	-1.41109	-2.60533	FIGN
A_33_P3271001	1.08085e-06	-1.19105	-1.83277	-1.19103	-2.59991	NIPSNAP3B
A_24_P50950	9.8963e-05	1.04144	-2.79122	1.03192	-2.59726	CCDC88B
A_24_P936145	2.36602e-07	-3.40225	1.34876	-1.02865	-2.59477	GNAO1
A_33_P3274194	4.64702e-06	-1.65863	-2.13176	1.36272	-2.59466	KCNIP4
A_23_P67198	0.00039318	-1.22798	-1.92347	-1.09831	-2.59419	CPAMD8
A_23_P312358	1.77671e-08	-1.34975	-1.60591	-1.19609	-2.59261	BEND7
A_23_P201211	7.89607e-06	1.10793	-2.64466	-1.0858	-2.59184	FCRL5
A_23_P170337	4.28623e-11	-1.13322	-1.77633	-1.28707	-2.59084	ALDH4A1
A_24_P97825	1.35569e-10	1.56549	-3.74296	-1.0781	-2.57766	CCDC69
A_33_P3407434	6.22306e-08	-1.41856	-1.73831	-1.0449	-2.57662
A_33_P3380472	9.74974e-06	-1.82648	1.17263	-1.64816	-2.56718	HCAR1
A_23_P36753	1.79019e-08	-1.48895	-1.4588	-1.17838	-2.55953	ALDH2
A_23_P5018	1.15121e-08	-1.88351	1.06102	-1.43857	-2.55373	LOC80054
A_23_P217704	7.19628e-06	-1.21275	-1.36735	-1.53816	-2.55065	GYG2
A_24_P176079	3.85382e-07	-1.22148	-1.78096	-1.17225	-2.55012	WASF3
A_23_P217319	2.71688e-09	1.03676	-2.43979	-1.07894	-2.53905	FGF13
A_23_P37892	7.60602e-10	-1.06993	-2.08323	-1.13198	-2.52307	GPT2
A_24_P92174	0.000105307	-1.03578	-2.23043	-1.09088	-2.52019
A_33_P3253877	0.00242382	-1.3517	-1.56139	-1.19231	-2.51641	TACC1
A_33_P3371999	7.82271e-07	-2.52495	1.2667	-1.25904	-2.50967	TPPP
A_23_P23611	5.7432e-09	-2.38732	-1.02861	-1.0207	-2.50645	AMY1C
A_33_P3329344	5.7978e-09	2.43307	-4.46913	-1.36345	-2.50442	FASN
A_24_P120907	1.53028e-08	-2.70491	1.48577	-1.37528	-2.50377	PGM5
A_23_P28834	5.1795e-08	-1.15301	-1.9683	-1.10148	-2.49977	PHACTR3
A_23_P253029	3.00817e-08	-1.12481	-1.58291	-1.40364	-2.49915	BOK
A_23_P213699	2.85453e-10	-2.97804	1.12677	1.05832	-2.49735	NRG2
A_24_P213950	1.00661e-07	-1.17177	-1.54417	-1.38008	-2.49715	HEPACAM
A_24_P106542	5.57077e-07	1.22614	-2.0593	-1.48669	-2.49689	RSPO3
A_23_P216556	6.11035e-08	1.18927	-2.55011	-1.16327	-2.49435	EPB41L4B
A_32_P191840	5.45742e-07	-1.73835	-1.58547	1.10499	-2.49422	LOC644662
A_33_P3296587	8.44051e-06	-1.26741	-2.26652	1.15194	-2.49371	CP
A_33_P3233436	1.80617e-06	-1.64177	-1.27768	-1.18816	-2.49235	PNMA6C
A_33_P3480395	5.70729e-09	-2.77577	-1.16163	1.29549	-2.48896	FLJ30901
A_33_P3364869	1.15656e-05	2.71815	-4.8638	-1.39004	-2.48731	NAMPT
A_32_P100439	2.4743e-09	-1.67457	-1.19423	-1.23862	-2.47702	C7orf41
A_24_P857624	7.45305e-06	-1.5861	-1.73202	1.1103	-2.47424	LOC100131096
A_33_P3365193	3.98478e-08	-2.23957	-1.0492	-1.05274	-2.47368	AMY1C
A_23_P110712	0.000775667	1.3595	-2.83269	-1.18597	-2.47112	DUSP1
A_33_P3271684	2.26299e-05	-1.23689	-1.57911	-1.26417	-2.46915	TMEM236
A_24_P185709	4.81901e-10	-1.66567	1.06615	-1.5794	-2.46754	EPB41L1
A_33_P3276100	2.06387e-06	-1.86677	-1.07312	-1.23076	-2.46555	LOC100130015
A_24_P260101	4.19455e-08	1.02468	-2.02396	-1.24784	-2.46477	MME
A_23_P151307	3.95914e-09	-2.69755	1.37131	-1.25227	-2.46338	RAPGEF3
A_23_P20035	1.31112e-09	-1.11569	-2.12715	-1.03667	-2.46026	GPR146
A_23_P125748	7.55705e-10	-2.62606	1.13343	-1.0596	-2.45502	ZMAT1
A_23_P428129	6.72981e-10	-1.72624	-1.1001	-1.29199	-2.45353	CDKN1C
A_33_P3319486	5.35432e-07	-1.72407	-1.30022	-1.09442	-2.45332
A_23_P44724	2.65329e-08	-2.2809	1.13058	-1.21544	-2.45209	CSRP2
A_24_P289208	9.71096e-05	-1.18072	-1.72603	-1.20279	-2.45125	TFF3
A_33_P3286929	0.00171337	-1.52623	-1.90755	1.18781	-2.45102
A_33_P3822503	4.71679e-11	-1.55481	-1.35989	-1.15878	-2.45008	CTF1
A_32_P225816	7.95161e-12	-2.79435	1.20002	-1.05165	-2.44886	PRDM16
A_33_P3363804	3.91028e-08	-2.75377	1.11438	1.01008	-2.44647	NCAM1
A_23_P119042	1.01851e-06	2.12845	-5.09636	-1.02002	-2.44234	NKG7
A_32_P131640	9.10814e-08	-1.44153	-1.65349	-1.02152	-2.43483	SLITRK4
A_33_P3345643	7.8313e-07	-1.97221	-1.20226	-1.02406	-2.42816
A_23_P166848	7.62352e-07	7.81155	-16.7643	-1.13062	-2.42642	LTF
A_23_P105138	4.84509e-09	1.19224	-2.58015	-1.11929	-2.42227	CAT
A_33_P3246178	2.75951e-05	-3.50143	2.3187	-1.60406	-2.42227	CLEC4GP1
A_23_P209700	7.94183e-11	-3.20308	1.53238	-1.15674	-2.41789	NMUR1
A_32_P75094	1.90023e-07	-1.23034	-1.64939	-1.18939	-2.41366	AIFM2
A_23_P86470	0.0200819	1.18714	-1.92194	-1.49063	-2.41327	CH25H
A_24_P72064	1.41945e-07	1.72297	-3.27329	-1.27019	-2.4131	GHR
A_23_P144843	2.88846e-05	-2.70382	1.19343	-1.06438	-2.41145	ESM1
A_24_P403150	1.74224e-07	-4.63755	2.25063	-1.17	-2.41085	FLJ34503
A_33_P3847514	0.000542642	-1.92255	1.20393	-1.50843	-2.40879	C6orf141
A_33_P3211432	0.00157709	-1.14267	-1.99616	-1.05531	-2.40711	NCF1
A_32_P205637	3.79239e-07	-1.59949	-1.67679	1.11698	-2.40112	PARD6B
A_33_P3274935	5.20587e-08	-1.65146	-1.24026	-1.1704	-2.39725	C17orf28
A_32_P216520	5.09292e-08	-2.56938	-1.03141	1.1055	-2.39718	WIF1
A_23_P206806	0.000253996	-1.70415	-1.25386	-1.12035	-2.39392	ITGAL
A_32_P66222	3.33738e-07	-1.29909	-1.39855	-1.31707	-2.39291	ANKRD20A2
A_23_P6596	9.90964e-06	-1.74999	-1.13601	-1.20307	-2.39171	HES1
A_23_P419150	5.06385e-08	-1.65223	-1.12865	-1.28176	-2.3902	VENTX
A_33_P3334305	6.01315e-05	-1.16975	-1.78873	-1.1422	-2.38991	TFF3
A_23_P500741	1.34044e-05	-1.67906	-1.38967	-1.02256	-2.38597	CBFA2T3
A_24_P209171	2.38824e-05	1.15082	-2.23393	-1.22897	-2.38563	SH3BGRL2
A_33_P3253394	1.00129e-08	1.00767	-2.58123	1.07434	-2.38433	LAIR1
A_23_P84860	3.04513e-05	1.20419	-1.93101	-1.48659	-2.38387	FAM107A
A_23_P155596	0.000112333	-1.69387	-1.12193	-1.25393	-2.38297	FMO3
A_24_P30923	1.54632e-10	-1.56303	-1.45224	-1.049	-2.38112	SNN
A_23_P218369	0.000189403	-1.20486	-1.63407	-1.2072	-2.37678	CCL14
A_33_P3383233	2.56165e-08	-1.42637	-1.52453	-1.09258	-2.37587	NDRG2
A_23_P346093	3.04859e-05	-1.00427	-2.30327	-1.02625	-2.37382	TMC8
A_23_P9293	1.92365e-09	1.05852	-1.91058	-1.31127	-2.3668	TJP2
A_23_P100539	3.04793e-09	-2.8407	1.82748	-1.52143	-2.36497	ABCC6
A_33_P3296181	0.00134517	-1.73797	1.19968	-1.63149	-2.36353	CCL3L3
A_23_P113161	6.72104e-08	-1.03825	-2.4709	1.08562	-2.3631	C1orf21
A_33_P3386019	3.22681e-08	-1.11018	-1.76634	-1.20473	-2.36242
A_33_P3251205	3.63417e-06	3.51135	-11.6113	1.40272	-2.3574
A_33_P3655775	1.11941e-06	-3.40649	1.37704	1.04954	-2.35702	LOC284630
A_24_P361816	3.5e-06	1.74314	-4.23318	1.03048	-2.35666
A_24_P11100	1.86784e-08	-3.17901	-1.01107	1.36389	-2.35663	ZMAT1
A_23_P121676	1.7661e-09	-2.61824	1.04225	1.06619	-2.35615	CXXC4
A_33_P3407469	3.16091e-13	-3.00278	1.33319	-1.04582	-2.35554	MYH7B
A_23_P147711	1.92972e-09	-1.04792	-1.63355	-1.37221	-2.34899	NPR1
A_33_P3238250	5.21165e-11	1.1619	-2.56013	-1.06594	-2.34869	F11R
A_24_P681011	1.49258e-09	1.23366	-2.52454	-1.14706	-2.34733	HIPK2
A_23_P110571	6.44505e-10	-1.66307	-1.20199	-1.1741	-2.34701	MAST4
A_24_P683861	0.000106252	1.36601	-3.13513	-1.02258	-2.34694
A_23_P212089	0.000120494	-2.14689	1.11083	-1.21137	-2.3412	NFKBIZ
A_23_P126844	2.05111e-13	-4.50811	2.15409	-1.11866	-2.34114	TNFRSF25
A_23_P258887	6.59403e-07	1.4323	-2.24989	-1.48879	-2.33863	ALDH1L1
A_33_P3385266	4.44524e-07	-2.92976	1.29332	-1.03209	-2.33799	ABCC6
A_32_P175739	0.000227414	1.05044	-2.22523	-1.10358	-2.33781	HK2
A_23_P500400	3.44461e-07	-1.9929	1.06564	-1.24902	-2.33584	ABCA6
A_24_P165423	1.01737e-08	-1.10042	-1.9492	-1.08785	-2.33339	RBP7
A_33_P3272291	4.61726e-08	1.06246	-1.75294	-1.41417	-2.33324	AKR1C4
A_33_P3424489	1.97993e-06	2.41609	-6.62421	1.17525	-2.33288
A_33_P3384617	2.45888e-06	-1.30034	-1.59577	-1.12323	-2.33076
A_23_P211561	2.61243e-07	1.00167	-3.00725	1.29221	-2.32335	MEI1
A_33_P3238171	1.10253e-06	-1.60366	-1.14568	-1.26374	-2.32184	ZDHHC8
A_23_P416965	1.28417e-11	-2.19587	1.26821	-1.34003	-2.32023	FAM149A
A_33_P3255329	0.000496425	-1.29662	-1.33765	-1.33644	-2.31797	ACACB
A_33_P3284253	2.61803e-15	1.83308	-4.1507	-1.02301	-2.31642	GYG2
A_32_P92489	1.53522e-06	-1.80564	1.41804	-1.81633	-2.31281	PKD1L2
A_33_P3324909	0.000769685	-1.20596	-1.38728	-1.37998	-2.30872	JUND
A_23_P212119	3.85953e-07	2.09201	-3.97341	-1.21548	-2.30859	GALNTL2
A_23_P79518	0.00612382	1.33482	-1.31985	-2.33381	-2.30764	IL1B
A_23_P136623	7.52143e-07	1.36047	-2.00979	-1.56143	-2.30666	ADCY5
A_24_P104407	1.50763e-09	-1.82822	-1.0495	-1.20145	-2.30523	SYNM
A_23_P99253	5.68247e-16	4.17728	-10.103	1.04952	-2.30445	LIN7A
A_24_P10233	2.58967e-07	-2.15675	-1.00917	-1.0586	-2.30408	DAPK2
A_33_P3340580	1.723e-06	-3.55115	-1.22317	1.88627	-2.30278	ZNF385C
A_32_P101352	8.26012e-05	-1.17896	-2.07277	1.06186	-2.30134	CXorf65
A_33_P3346331	1.16849e-05	-1.46551	-1.28607	-1.21841	-2.29639
A_33_P3400578	3.23103e-07	-2.61748	1.1982	-1.05084	-2.29557	HLF
A_33_P3363188	2.80174e-08	-2.26112	-1.01979	1.00524	-2.29385	FLJ43315
A_23_P149626	1.60157e-12	-3.42839	1.7768	-1.18859	-2.29342	PLEKHG5
A_33_P3260733	1.41133e-07	1.73055	-3.08047	-1.28612	-2.28937	GHR
A_33_P3343196	1.21274e-05	-1.1394	-2.22347	1.10732	-2.28788	CP
A_23_P331560	7.21236e-08	-4.45544	1.63443	1.19228	-2.28636	SLC26A4
A_23_P393099	8.60039e-05	-1.10653	-1.88428	-1.09648	-2.28618	TFF3
A_33_P3213089	8.90186e-05	-1.86769	-1.20066	-1.01934	-2.28583
A_23_P385067	2.47483e-06	-1.17428	-1.44708	-1.34476	-2.28514	CLIC6
A_23_P353614	0.00228903	-1.70537	-1.30302	-1.02746	-2.28314	C8orf46
A_32_P152437	1.65967e-08	1.43335	-2.3121	-1.41539	-2.28313	AKAP12
A_33_P3333232	1.98438e-06	-2.40457	-1.04861	1.10611	-2.27957
A_32_P475513	3.38945e-05	-1.97403	-1.06732	-1.08087	-2.27732	MYO15B
A_24_P183128	1.01041e-08	5.1046	-13.2748	1.14259	-2.27601	PLAC8
A_23_P10442	7.29389e-10	-1.17635	-1.719	-1.12554	-2.27601	OSBPL1A
A_33_P3307187	7.62352e-07	-2.77528	1.22938	-1.00617	-2.2714	NPAS3
A_33_P3342305	2.4182e-05	-2.33941	1.35374	-1.31425	-2.27117	ABCA8
A_33_P3295358	3.61862e-07	2.32917	-4.50506	-1.17397	-2.27067	ANGPTL4
A_24_P185854	2.99406e-08	-1.61204	-1.21826	-1.15574	-2.26973	DMD
A_23_P106773	3.38061e-08	-2.10768	-1.00759	-1.06756	-2.26715	SULT1A2
A_24_P153456	2.17187e-08	-2.07233	-1.10403	1.01044	-2.26427	ZDHHC11
A_33_P3535649	1.12854e-08	-2.74803	1.18591	1.02401	-2.2629	FLYWCH1
A_33_P3388322	0.000339635	1.03213	-2.06365	-1.13075	-2.26083
A_33_P3367917	1.97058e-07	-1.18797	-2.25214	1.18597	-2.25594	SSH2
A_23_P503064	6.69949e-06	-1.37553	-1.32613	-1.23568	-2.25403	KL
A_23_P94546	3.02392e-08	-1.50773	-1.41904	-1.05335	-2.25367	GKAP1
A_33_P3424132	2.49985e-07	-1.29079	-1.45421	-1.19942	-2.2514	LOC158376
A_24_P232545	0.000110061	-1.28488	-1.02099	-1.71602	-2.25116	HEPACAM
A_23_P385105	3.79388e-12	-3.13178	1.88108	-1.34862	-2.24529	PLCD4
A_24_P315862	4.16191e-07	1.61224	-3.722	1.0287	-2.24418
A_33_P3289386	7.5703e-08	-2.85546	1.0332	1.23324	-2.24101
A_23_P164436	1.36026e-08	-2.5579	1.38684	-1.21183	-2.23511	ASPA
A_24_P260134	2.95896e-06	-1.17097	-2.08309	1.09141	-2.23495	NMNAT3
A_33_P3334515	1.58362e-07	-1.44038	-1.46742	-1.0573	-2.23475	NDRG2
A_23_P68601	6.30461e-10	6.9833	-16.9664	1.08877	-2.23147	CST7
A_33_P3386671	2.95896e-06	-1.10392	-2.67177	1.32239	-2.23037	RORC
A_23_P68730	1.59833e-11	-1.43919	-1.30391	-1.18834	-2.23	PDXK
A_23_P119562	6.42206e-05	-1.55673	-1.07709	-1.32978	-2.22968	CFD
A_33_P3291650	7.68036e-06	1.24178	-2.74892	-1.00674	-2.22862
A_23_P35725	5.61561e-10	-2.79619	2.04433	-1.62838	-2.22726	ANO3
A_24_P305050	4.78398e-09	-1.61573	1.02403	-1.41125	-2.22669	CD300LG
A_33_P3216933	3.04486e-08	1.05571	-1.88386	-1.24736	-2.22585	SIK2
A_24_P319364	3.83138e-12	1.25433	-2.64134	-1.05682	-2.22544	F11R
A_33_P3321025	2.51169e-05	-1.23249	-1.287	-1.40145	-2.223	PLXNA4
A_24_P85619	1.68803e-07	-1.18024	-1.60802	-1.16818	-2.21703
A_33_P3212729	4.68401e-06	-3.0329	1.0505	1.3041	-2.21386	PDZRN4
A_32_P220770	2.72734e-07	-2.81059	1.16804	1.08754	-2.21257	HCG26
A_23_P41114	4.17162e-08	1.85446	-5.44587	1.32743	-2.21227	CSTA
A_24_P925040	4.76928e-08	-1.97546	-1.02074	-1.09632	-2.21066	CAV2
A_33_P3268716	8.95469e-11	-1.63395	-1.23212	-1.09799	-2.21049	SNX1
A_33_P3253687	9.22342e-06	-4.15958	1.83605	1.02554	-2.20909	GVINP1
A_23_P64404	3.3609e-06	-1.01114	-1.78065	-1.22594	-2.20729	FADS3
A_23_P128993	3.08947e-08	-3.57481	1.95848	-1.20848	-2.20583	GZMH
A_33_P3407529	9.87319e-15	4.68866	-12.0746	1.16833	-2.20424	PRRT4
A_23_P60387	4.36594e-06	-1.74763	-1.04886	-1.20195	-2.20321	NOTCH1
A_23_P131208	0.0248858	1.34607	-1.64758	-1.79967	-2.2028	NR4A2
A_23_P167121	5.98685e-05	-2.21062	1.16986	-1.16537	-2.20213	GABRA2
A_23_P34537	8.96677e-08	-1.77829	1.03606	-1.2817	-2.1999	EPHX1
A_23_P353888	7.68594e-05	-1.3711	-1.38227	-1.16022	-2.19887	DOCK8
A_23_P360626	8.31798e-10	-1.41359	-1.63342	1.05014	-2.19875	PLD6
A_32_P123629	2.05753e-09	-1.28587	-1.55741	-1.09667	-2.19622	TTC39C
A_33_P3303474	1.35303e-09	-2.20421	1.37714	-1.37203	-2.19603	CYP4A11
A_33_P3344204	4.67047e-07	-1.81737	-1.13963	-1.05969	-2.19477	ZDHHC11
A_23_P204158	5.12274e-08	-2.30051	1.11479	-1.0635	-2.19467	RNFT2
A_24_P50972	0.00402965	-1.50558	-1.66622	1.14404	-2.19277	GOLGA6L6
A_32_P36235	4.47161e-08	-3.51332	1.95935	-1.22286	-2.1927	IER2
A_23_P256205	5.06385e-08	1.03444	-1.79977	-1.25838	-2.1894	ABLIM3
A_23_P21057	0.00160831	-2.0748	1.09646	-1.15587	-2.1872	2012-09-01
A_32_P63013	1.60081e-09	-4.05373	1.86797	-1.00676	-2.1848	LOC283174
A_24_P385313	4.23407e-09	-1.5281	-1.05445	-1.35556	-2.18423	PTPRF
A_33_P3389704	2.22708e-05	-1.59503	-1.0448	-1.31064	-2.18416	CES1
A_23_P45025	3.28442e-10	-1.97045	1.30369	-1.44499	-2.18403	MAPK10
A_23_P364613	3.33247e-09	-1.52303	-1.03549	-1.38329	-2.18158	HOGA1
A_23_P115645	9.36208e-11	1.05903	-1.85027	-1.24847	-2.18125	CELF2
A_23_P17481	6.66156e-06	-2.56624	1.31611	-1.11792	-2.1798	SIGLEC1
A_23_P10121	0.000464968	-2.16245	1.65173	-1.66478	-2.17954	SFRP1
A_24_P937325	1.05762e-07	1.10745	-2.36882	-1.01882	-2.17923	FGD4
A_33_P3370615	6.60223e-06	-1.6214	-1.3179	-1.01913	-2.17773
A_32_P10133	1.98121e-08	-2.12437	1.05873	-1.0852	-2.17747	PRINS
A_33_P3257486	8.09407e-06	1.28028	-2.52868	-1.10085	-2.17428	LOC651536
A_23_P71316	2.03541e-08	1.5697	-2.19147	-1.55598	-2.17231	RBPMS
A_23_P9415	1.61767e-07	1.37675	-2.28399	-1.3093	-2.17209	ACO1
A_23_P502654	2.10837e-10	1.54128	-2.97034	-1.12706	-2.17206	SHMT1
A_33_P3375145	7.50164e-08	-1.13803	-1.54095	-1.23846	-2.17181	C9orf150
A_23_P64919	7.13903e-08	-3.93581	2.33588	-1.28674	-2.16807	RERGL
A_24_P63136	3.39124e-06	-1.70406	-1.48262	1.1667	-2.16549	P2RY13
A_24_P912439	0.00151891	-1.99637	-1.17289	1.0854	-2.15728	AKNA
A_33_P3212799	0.000564363	-1.30332	-1.61318	-1.02584	-2.15681	C22orf34
A_33_P3375859	0.00684562	-1.68418	-1.49441	1.16725	-2.15624	CXCR2P1
A_33_P3350094	7.84726e-07	-2.35538	1.12134	-1.02615	-2.15545	PATL2
A_23_P23669	8.31671e-07	-1.26245	-1.12077	-1.52334	-2.15539	PALMD
A_24_P252497	3.15649e-07	1.27847	-1.9042	-1.44606	-2.15382	TRIB1
A_23_P150852	2.98232e-08	-1.1335	-1.50876	-1.2589	-2.15294	ESYT1
A_23_P380614	3.0529e-09	-1.80092	1.02323	-1.22286	-2.15227	ATP9A
A_23_P55616	0.00526175	-2.38919	-1.40066	1.55577	-2.15099	SLC14A1
A_24_P173566	1.21728e-05	2.35087	-6.14828	1.21619	-2.15042
A_23_P108932	5.33161e-14	-4.23982	2.30805	-1.16867	-2.14681	RPL23AP32
A_32_P132438	1.39195e-08	-1.25551	-1.44357	-1.18446	-2.14673	AKAP1
A_23_P204208	5.00892e-07	-2.14358	-1.00018	-1.00095	-2.14599	KLRD1
A_23_P138541	2.24059e-08	1.17057	-2.04093	-1.22965	-2.14393	AKR1C3
A_33_P3216763	5.11452e-09	-2.36573	1.83693	-1.66423	-2.14331	EYA1
A_24_P179585	4.76969e-10	-2.07116	1.22568	-1.26361	-2.13526	MARK1
A_23_P54918	1.03625e-08	-1.27178	-1.40706	-1.19304	-2.13491	LDHD
A_33_P3300837	1.3398e-05	-2.12422	1.021	-1.02549	-2.13357	LDB2
A_23_P19723	1.05762e-07	-2.64268	1.53612	-1.23932	-2.13206	BMP5
A_33_P3298775	1.24261e-08	17.3753	-42.0638	1.13621	-2.13067	PRSS57
A_23_P163216	8.09178e-09	1.18638	-2.7131	1.0735	-2.13029	ATP8B4
A_23_P420236	1.05183e-08	-2.5267	1.35341	-1.1404	-2.12903	PCDH9
A_23_P318284	2.80245e-09	-1.1241	-1.59154	-1.18975	-2.12852	GPD1L
A_23_P4773	5.52374e-06	-1.02429	-1.89937	-1.09196	-2.12443	LILRB5
A_33_P3238215	7.81039e-10	-1.98493	-1.03259	-1.03586	-2.12313	COBLL1
A_33_P3368334	0.000132527	-2.20455	1.24603	-1.19969	-2.12256	FCRL3
A_23_P422933	3.59454e-06	-1.24638	-1.30937	-1.30005	-2.12166	ARHGAP20
A_33_P3225625	7.30198e-08	1.78834	-3.89575	1.02723	-2.12066	TARP
A_23_P205900	0.00161057	-1.26266	-1.27387	-1.31816	-2.12021	NTRK3
A_23_P105973	0.000956292	-2.93752	1.30916	1.05889	-2.11903	SERPINA11
A_23_P305092	3.0529e-09	-3.50066	1.84339	-1.1157	-2.11874	CRTAM
A_33_P3276282	1.93446e-09	-2.93289	1.40367	-1.01354	-2.11773	PTPRF
A_33_P3387691	6.44455e-05	-2.30886	1.17621	-1.07766	-2.11541	SCML4
A_23_P352266	8.12438e-09	-1.42866	-1.44182	-1.02693	-2.11535	BCL2
A_33_P3348234	8.54597e-10	-2.99615	1.4901	-1.05182	-2.11491
A_23_P141555	5.55762e-08	-2.27045	1.30444	-1.21444	-2.1138	TBX21
A_32_P146659	7.11729e-10	-2.13822	1.10804	-1.09514	-2.11334	LOC401431
A_33_P3739260	8.12438e-09	-2.22886	1.34702	-1.27502	-2.10973	CAP2
A_23_P42746	0.00525065	-1.07646	-1.81102	-1.08115	-2.10769	NCF1
A_23_P434890	6.61739e-08	-1.88659	-1.0284	-1.08563	-2.1063	CARD10
A_24_P123408	9.3932e-08	1.53263	-2.32156	-1.39014	-2.10572	ABLIM3
A_23_P30567	4.92623e-05	-2.94739	1.2903	1.08512	-2.10508	CRHBP
A_23_P55998	4.43592e-10	1.60017	-3.14372	-1.07127	-2.10463	SLC1A5
A_23_P63209	0.003702	-1.56419	1.09364	-1.46919	-2.10133	HSD11B1
A_23_P140434	3.95813e-07	-1.82746	-1.04012	-1.10506	-2.10049	MYO5C
A_24_P194881	4.79653e-06	-1.63609	1.04206	-1.33715	-2.0994	SHANK3
A_33_P3252834	3.3505e-08	1.05528	-1.47319	-1.50247	-2.09747	PHLDA3
A_23_P44264	9.09768e-13	-1.776	2.73359	-3.22556	-2.09563	EMX2
A_23_P91140	2.63909e-06	-1.25501	-1.42801	-1.16929	-2.09557	PECR
A_24_P65941	9.20841e-06	-1.28446	-1.32694	-1.22908	-2.09485	C21orf96
A_33_P3252475	3.59161e-09	-3.44399	2.48086	-1.50899	-2.09482	C14orf64
A_23_P129221	3.74578e-10	1.11815	-2.12602	-1.09851	-2.08868	FAH
A_33_P3360540	1.37284e-08	1.71682	-3.19524	-1.12201	-2.08821	AGPAT2
A_33_P3544880	3.25811e-06	-2.06617	1.02436	-1.03491	-2.08744	LOC142937
A_24_P257416	0.00284246	1.218	-1.50097	-1.69356	-2.08701	CXCL2
A_24_P35891	6.48935e-10	-1.41785	-1.15987	-1.26669	-2.08311	ZNF219
A_23_P1833	8.12438e-09	-2.25545	1.30224	-1.20211	-2.08203	B3GAT1
A_24_P921683	2.49903e-06	-2.28462	1.10925	-1.01088	-2.08201	FOXP2
A_33_P3285734	1.92337e-08	-3.32666	2.59121	-1.61987	-2.07962	FCRL6
A_33_P3384287	4.54841e-07	-1.2724	-1.261	-1.29491	-2.07768	PALM
A_24_P411749	9.83176e-09	-2.93364	1.15963	1.21927	-2.07484	GPR126
A_33_P3271990	7.95161e-12	-1.75057	-1.22497	1.03394	-2.074	DGAT1
A_33_P3290409	1.42942e-05	-2.37712	1.33631	-1.1644	-2.07132	LOC100128402
A_23_P170608	0.00742249	-1.35945	-1.41477	-1.07692	-2.07126	TSPYL2
A_23_P108280	4.973e-05	-2.92008	1.8943	-1.34309	-2.07038	CYP4F12
A_24_P226008	1.86784e-08	-1.30193	-1.28072	-1.24081	-2.06894	MGLL
A_24_P943566	4.49164e-05	-1.07002	-1.6556	-1.16719	-2.06772	PHACTR1
A_23_P33759	1.58591e-09	1.73829	-3.20309	-1.12003	-2.06386	DHRS3
A_33_P3404588	2.0384e-08	1.09551	-1.98478	-1.13792	-2.06162	FGD4
A_24_P152188	5.54916e-09	-1.60712	1.0208	-1.30906	-2.06095	PRICKLE2
A_23_P145024	3.48269e-07	-2.1579	1.16873	-1.11551	-2.05964	ADRB2
A_23_P92928	0.022973	-1.56985	1.07761	-1.41379	-2.05959	C6
A_23_P428260	2.50493e-06	-1.84425	1.08598	-1.21277	-2.05957	STEAP2
A_23_P78018	2.53617e-08	-1.90013	-1.18916	1.09833	-2.05727	ABCA5
A_24_P114142	1.46564e-08	-1.90035	1.0185	-1.10249	-2.05705	CNTN2
A_23_P501538	1.62625e-14	-2.81955	1.64017	-1.19641	-2.05669	HOXA3
A_24_P71244	6.5697e-05	1.1243	-2.14015	-1.0802	-2.0562	PIK3CD
A_24_P158946	3.98601e-08	1.10633	-2.06868	-1.09902	-2.05502	FGD4
A_33_P3298159	1.98545e-07	-3.03925	1.86006	-1.25768	-2.05499	PTGDS
A_23_P501831	4.57927e-07	-2.21533	-1.02092	1.1007	-2.05477	C5orf4
A_23_P82868	2.87736e-10	-3.37235	1.53501	1.06969	-2.05382	PLAT
A_23_P407565	3.83716e-14	-8.29116	4.34739	-1.07638	-2.05282	CX3CR1
A_23_P374902	3.45603e-09	-1.56122	-1.15398	-1.13895	-2.05194	CLDND2
A_33_P3268181	1.89281e-09	-2.77621	1.44509	-1.06742	-2.05065	LIMS2
A_23_P70785	1.59965e-08	-1.14477	-1.66435	-1.07549	-2.04913	AIM1
A_24_P120115	1.15382e-08	-1.21568	-1.66676	-1.01121	-2.04894	CFLAR
A_33_P3378665	1.36271e-06	-1.50707	-1.44564	1.06436	-2.04695	TC2N
A_23_P203743	2.4974e-13	1.19636	-2.2807	-1.07106	-2.04183	GAB2
A_33_P3283964	2.50944e-05	-1.59508	-1.18281	-1.08165	-2.04072	CES1P2
A_33_P3851023	1.38706e-08	-2.76447	1.52789	-1.12635	-2.03794	NRXN3
A_23_P143662	2.74371e-06	1.05238	-1.98959	-1.07763	-2.03733	PISD
A_23_P119478	1.31466e-06	1.22684	-2.17194	-1.15051	-2.0368	EBI3
A_23_P161439	1.27623e-05	-1.16975	-1.33518	-1.30268	-2.03455	C10orf116
A_33_P3223964	2.37588e-06	1.60532	-3.05335	-1.06716	-2.02976
A_33_P3410584	2.28682e-06	-2.06404	1.40632	-1.38295	-2.02974	LOC645586
A_23_P401700	1.44166e-10	1.05526	-1.93343	-1.10682	-2.02791	APBB1IP
A_32_P79483	8.23606e-05	-1.6648	-1.316	1.08048	-2.02769	LOC283481
A_33_P3388983	2.29996e-08	-2.81283	1.2881	1.0775	-2.02664	C5orf56
A_33_P3347291	2.3911e-06	-3.77158	2.5166	-1.35125	-2.02509	INMT
A_23_P392470	3.01207e-07	-1.9462	1.06758	-1.1102	-2.0239	NR3C2
A_33_P3326225	4.46857e-06	-1.44183	-1.46742	1.04673	-2.02132	SAMD12
A_24_P242132	1.75596e-08	-2.74243	1.5859	-1.16788	-2.01958	NRBP2
A_23_P98786	3.55618e-08	-1.1922	-1.40455	-1.20602	-2.0195	MYO7A
A_24_P148750	1.88226e-05	1.31235	-2.25559	-1.17458	-2.0188	SH3BP5
A_24_P926507	0.0058815	-3.87953	1.20844	1.59123	-2.01753	SLC14A1
A_33_P3402269	0.00576666	-2.19957	1.13033	-1.03627	-2.01652	MS4A4E
A_33_P3781228	1.16911e-09	-2.5429	1.16225	1.08557	-2.01544	FLJ26332
A_33_P3381647	6.57874e-12	-2.83868	1.49066	-1.05751	-2.01384	AKT2
A_33_P3399571	0.0227744	-1.57903	-1.23015	-1.0361	-2.01256	VNN1
A_33_P3293748	0.000134461	-3.42409	2.14021	-1.25794	-2.01256	TRIM50
A_23_P138706	0.000778274	1.05094	-1.37754	-1.53537	-2.01252	ADRA2A
A_23_P97700	2.12365e-05	-1.23828	-1.51275	-1.07308	-2.01009	TXNIP
A_33_P3365312	0.00103749	-2.58966	1.38105	-1.07174	-2.00967
A_23_P403398	7.86273e-05	-1.33757	-1.518	1.01148	-2.00739	DKFZP586I1420
A_23_P87049	0.000216425	1.19479	-2.43771	1.01785	-2.0045	SORL1
A_23_P48676	9.39417e-13	1.4408	-3.01615	1.04473	-2.00375	PYGL
A_33_P3220025	0.00283397	-1.39801	-1.53911	1.07409	-2.00327	GOLGA6L6
A_24_P201153	1.98582e-07	1.02828	-1.48541	-1.38582	-2.0019	TJP2
A_23_P431569	2.96051e-05	-1.94136	-1.11051	1.07705	-2.00166
A_23_P250735	3.54075e-09	-1.99525	1.01442	-1.01738	-2.00108	CBX7
A_23_P117602	9.95061e-05	-1.78485	1.03816	-1.16346	-2.00028	GZMB
A_23_P95640	0.0023222	1.64449	1.61147	-1.32472	2.00046	C1orf186
A_23_P50000	4.70671e-06	1.2321	1.4871	1.09273	2.00215	FAM57A
A_23_P88893	1.32639e-05	1.80574	-1.02214	1.13339	2.00229	DEF8
A_33_P3216237	8.78177e-10	2.13458	-1.11528	1.04667	2.00327	BZW2
A_23_P92441	0.00293775	1.75042	-1.15816	1.32546	2.00328	MAD2L1
A_23_P70307	5.61693e-07	-2.35638	3.01765	1.56829	2.0084	SMOC2
A_23_P258136	1.32349e-14	-2.43474	4.34431	1.12577	2.00871	MXRA5
A_23_P74391	2.58581e-09	1.0461	2.05248	-1.06887	2.00877	OPN3
A_33_P3255824	1.32349e-14	-2.68934	4.84076	1.11696	2.01051
A_23_P62115	6.75468e-07	1.68911	1.05973	1.12411	2.01215	TIMP1
A_23_P150407	6.62978e-08	1.0598	1.99567	-1.05103	2.01232	CREB3L1
A_33_P3230189	1.07565e-07	-1.08483	2.44865	-1.11928	2.01664	SLITRK6
A_23_P86411	0.00140621	-1.09949	6.1948	-2.78921	2.02002	MYO3A
A_33_P3385993	0.00032981	-1.10652	3.079	-1.37716	2.02052	TTLL9
A_23_P163087	8.916e-14	-2.22228	4.16413	1.07876	2.02139	NID2
A_23_P69586	1.54632e-10	-1.70947	3.25739	1.06179	2.02322	FAT1
A_24_P238131	1.65792e-05	-1.81365	2.54558	1.44224	2.02428	SUSD5
A_23_P16469	3.88414e-07	2.96557	-1.21962	-1.20101	2.02458	PLAUR
A_23_P201047	8.39276e-12	-1.51339	3.00406	1.02097	2.02662	THBS3
A_33_P3244283	3.11886e-09	1.28266	2.08779	-1.32129	2.02675	CAMK2N2
A_32_P29118	2.28217e-11	-3.84244	5.41709	1.43789	2.02714	SEMA3D
A_23_P373119	4.71772e-13	4.18691	-2.51711	1.21923	2.02804	HMGB3P1
A_23_P1029	3.28466e-09	-1.22287	2.78094	-1.12007	2.03033	MFAP2
A_32_P192692	1.15039e-05	1.30771	1.48401	1.04687	2.03162	KCNMA1
A_23_P417918	2.14297e-05	-2.33898	4.46777	1.0637	2.03181	PENK
A_23_P115467	0.00289152	1.41141	2.75541	-1.91363	2.03227	S100A5
A_23_P214168	7.41184e-08	-1.55063	3.15543	-1.00079	2.03334	COL12A1
A_32_P96036	0.000133891	1.52199	1.39467	-1.04368	2.03384	MEX3A
A_23_P259292	1.55491e-13	-1.23421	2.90306	-1.15619	2.03441	C1QTNF5
A_24_P354689	1.60145e-09	-1.71576	3.9598	-1.13375	2.03565	SPOCK1
A_33_P3307197	9.69995e-10	-1.41907	2.50573	1.1539	2.03751	PTGFRN
A_23_P47614	8.16277e-08	-1.14072	1.93888	1.2007	2.04083	PHLDA2
A_23_P74778	9.09768e-13	-1.25744	2.13882	1.2005	2.04198	C1orf54
A_33_P3392391	1.08311e-11	-1.23878	2.28053	1.11108	2.04542	CPT1C
A_23_P162322	9.76492e-09	-1.16671	2.57019	-1.0762	2.04697	WNT10B
A_23_P4133	1.13683e-06	1.18384	1.7125	1.01032	2.04825	AOC2
A_23_P159382	1.62053e-05	1.36017	1.31018	1.15136	2.05181	SEC24D
A_23_P63789	0.000310319	2.67503	-1.6167	1.24068	2.05285	ZWINT
A_24_P314571	3.32624e-07	3.13129	-1.61115	1.05917	2.05852	SPC24
A_24_P82880	6.93479e-06	1.73439	1.27267	-1.07209	2.05886	TPM4
A_33_P3248137	7.78371e-12	-1.25504	2.7607	-1.06777	2.06008	OLFML2A
A_23_P126939	7.44e-08	-1.1196	2.02274	1.14132	2.06198	RAB7L1
A_23_P88740	8.84836e-09	4.14515	-2.66502	1.32575	2.06205	CENPN
A_23_P421011	1.81039e-09	-3.48938	4.56172	1.57956	2.06498	KAZALD1
A_23_P126917	1.20442e-06	-1.27801	3.15936	-1.19711	2.06506	IGSF3
A_23_P401606	8.86084e-07	-1.62212	3.02734	1.1069	2.06579	EDIL3
A_23_P109171	1.94105e-14	-2.2622	3.92697	1.19012	2.06594	BFSP1
A_23_P24716	7.55705e-10	-1.1561	2.22683	1.07257	2.06595	TMEM132A
A_32_P226186	9.34142e-07	-1.34765	2.01697	1.38059	2.06627	KIAA1549
A_23_P212469	1.07083e-07	-3.22348	4.81197	1.38444	2.06668	ENTPD3
A_24_P95154	1.70742e-12	-1.43185	2.43609	1.21487	2.06693	TUSC3
A_23_P117662	0.00127396	2.14795	-1.07305	1.03264	2.06707	HDC
A_23_P71530	9.62939e-05	-1.47296	2.23251	1.36395	2.0673	TNFRSF11B
A_23_P96833	2.92354e-06	-1.79154	2.77818	1.33501	2.07023	SLAMF9
A_33_P3229156	1.08548e-05	1.307	1.42044	1.1158	2.07151	SLC17A9
A_23_P30464	2.89546e-08	1.31087	1.43278	1.10337	2.07233	PRR7
A_23_P333951	1.19118e-09	-1.09972	1.71864	1.32635	2.07282	DNAH14
A_33_P3282075	1.42765e-07	-1.4239	3.04287	-1.03096	2.07283	SP6
A_23_P389250	1.8922e-08	1.24903	1.923	-1.1583	2.07365	C12orf70
A_33_P3391290	4.41536e-10	-1.48941	2.33332	1.32387	2.07398	C5orf13
A_24_P12397	3.58917e-05	-1.13643	2.44929	-1.03875	2.07485	TREM2
A_23_P167040	4.12219e-09	1.39998	1.31905	1.12461	2.07676	PDIA5
A_23_P819	4.77034e-07	-2.10676	3.0906	1.41571	2.07683	ISG15
A_33_P3325723	5.28918e-07	-1.0232	2.00766	1.05882	2.07755	CHN1
A_33_P3307253	3.20767e-08	-1.52695	3.63895	-1.14518	2.08102	AK5
A_33_P3232552	7.78371e-12	-1.48713	2.99175	1.03513	2.08244	GUCY1B3
A_24_P49106	2.45494e-11	-1.22208	2.34012	1.08932	2.08591	TCEAL7
A_33_P3590673	2.24703e-09	-1.84438	2.74381	1.40234	2.0862	LOC100505806
A_23_P216468	0.00171337	1.77015	-1.08389	1.27757	2.08647	SLC1A1
A_24_P211709	0.000626902	-1.05023	2.35441	-1.07442	2.08651	XPNPEP2
A_24_P389415	3.04513e-05	-1.22692	2.50681	1.02144	2.08698	PNMA2
A_33_P3249259	0.000332169	1.28268	1.8	-1.10414	2.09107	TGM6
A_33_P3413741	4.28889e-09	-2.33345	4.01218	1.21639	2.09149	OXTR
A_33_P3363245	1.89235e-05	-1.64599	1.96637	1.75385	2.09522	NXPH4
A_33_P3216869	0.000407752	-1.22493	2.84278	-1.10657	2.09726	CRABP1
A_24_P227927	9.88652e-13	-1.52861	3.1668	1.01258	2.09775	IL21R
A_23_P213319	7.97741e-11	-2.11623	3.60415	1.23223	2.09861	ADAMTS6
A_23_P39034	0.0143917	1.33626	1.47956	1.06149	2.09865	SMARCA4
A_33_P3214481	4.58517e-06	1.21468	1.36769	1.26374	2.09945	P4HA1
A_33_P3332135	3.50505e-05	-1.25707	2.64537	-1.00216	2.09987	PHOSPHO1
A_23_P334870	5.18211e-10	-1.0477	2.73817	-1.24285	2.10284	TMEM217
A_33_P3376551	2.0534e-05	-1.31413	2.74243	1.00772	2.10299	PTGFR
A_33_P3210218	1.13683e-06	1.22741	1.72598	-1.00709	2.10357	GALNT1
A_33_P3382856	6.77776e-06	-1.18067	1.84204	1.34849	2.10386	DCN
A_33_P3424339	6.22095e-07	2.79547	-1.45402	1.09725	2.10956
A_24_P100517	0.0004776	1.59702	1.4828	-1.12232	2.10997	C9orf140
A_24_P754817	0.0174528	-1.02447	2.10745	1.02636	2.11134	EFTUD1
A_33_P3231653	5.7978e-09	1.0074	1.86935	1.12142	2.11183	GOLM1
A_23_P168761	6.2422e-08	-2.29336	3.54022	1.36918	2.11357	PTPRZ1
A_23_P19333	0.00712964	2.43069	1.13339	-1.30173	2.11634	TREM1
A_24_P940166	0.001135	1.32958	1.24798	1.27666	2.11836	PAPSS2
A_23_P14673	7.00811e-09	-1.38616	2.36542	1.24262	2.12048	IGDCC4
A_23_P48056	1.90838e-07	1.26025	1.4011	1.20093	2.12052	CKAP4
A_24_P358305	1.55431e-05	1.63697	1.38805	-1.06977	2.124
A_23_P101093	3.05493e-09	-1.74681	3.01842	1.23027	2.12587	COPZ2
A_23_P40217	8.65458e-10	1.22982	1.71626	1.01216	2.13636	DOK5
A_32_P72341	8.48538e-10	2.48549	-1.21769	1.04705	2.1372	TRIM59
A_33_P3390778	3.76764e-16	-1.73637	3.84249	-1.03434	2.13947	TRIM46
A_33_P3395947	0.0174029	1.74751	1.57654	-1.28534	2.14341	IL4R
A_24_P60845	0.000544935	1.15428	1.80172	1.03153	2.14527	ACHE
A_23_P76102	4.45239e-10	1.008	1.97373	1.07838	2.14545	GDF11
A_23_P146284	2.57195e-09	1.13849	1.60293	1.17628	2.1466	SQLE
A_23_P26024	0.000472868	1.5361	1.59215	-1.13919	2.14689	C15orf48
A_23_P205713	2.71688e-09	1.03371	2.93499	-1.41273	2.14755	STXBP6
A_33_P3230374	0.000407752	-1.39403	3.33874	-1.11429	2.14936	OR52I2
A_23_P26557	5.49656e-05	1.77728	1.18142	1.02372	2.14952	C16orf59
A_23_P70794	3.06957e-11	-1.19282	2.50302	1.02442	2.14966	RAB23
A_23_P122216	8.56193e-08	-1.38284	2.7053	1.09982	2.1516	LOX
A_33_P3358898	5.35537e-08	-2.59665	5.03441	1.10991	2.1519	SSC5D
A_33_P3294509	1.26655e-07	1.2912	1.42331	1.17093	2.1519	CD44
A_24_P74070	4.18626e-11	-1.61353	2.86715	1.21118	2.15219	PARD6G
A_33_P3279610	8.70939e-09	1.06826	1.82873	1.10371	2.15617	COX6A2
A_23_P23346	1.02265e-10	1.00484	1.9062	1.1269	2.15848	MLLT11
A_33_P3351416	9.72526e-07	-2.35606	3.68045	1.38187	2.15864	SMOC2
A_23_P251499	2.75912e-08	-1.97177	3.18704	1.33558	2.15874	PCOLCE
A_33_P3257627	0.00208129	-1.2281	3.29165	-1.24032	2.16096
A_23_P126706	2.55224e-06	-1.30973	2.77079	1.02327	2.16478	ANGPTL1
A_24_P217572	7.47267e-11	-1.53519	2.98053	1.11867	2.17186	EDNRA
A_24_P333663	6.72805e-08	1.03939	2.13716	-1.02132	2.17497	MAPK6
A_33_P3325665	0.0167205	-1.1218	2.66039	-1.09007	2.17558	JPH4
A_23_P429082	0.00365944	1.05973	1.85605	1.10914	2.18157	SPTY2D1
A_23_P20697	9.00771e-09	-2.0354	2.75845	1.61274	2.18564	ADAMTSL2
A_33_P3349646	1.29185e-06	-1.19331	2.24216	1.16456	2.18813	PCDH7
A_24_P311856	1.42194e-06	-1.1982	2.75616	-1.05079	2.18906	COL9A1
A_24_P334130	1.44138e-07	-2.60157	4.121	1.38403	2.19236	FN1
A_23_P21706	4.81901e-10	2.33567	-1.25766	1.18093	2.19317	CTPS
A_24_P82106	2.33678e-10	-1.20464	2.44726	1.08193	2.19797	MMP14
A_33_P3313283	0.0114204	-1.51685	2.18335	1.53006	2.20237	CILP2
A_23_P128613	2.51773e-12	-1.42223	2.69842	1.16158	2.20388	KDELC1
A_33_P3718274	0.00164858	-1.08516	6.33407	-2.64563	2.20628	LOC285629
A_24_P418816	5.10143e-10	1.11303	1.76528	1.12735	2.21504	GPX7
A_23_P133338	6.13386e-07	-1.28169	2.72604	1.04179	2.21579	CDHR2
A_23_P110430	2.63783e-07	1.27645	2.14624	-1.23352	2.22094	MSX1
A_24_P218979	1.41686e-05	2.89238	-1.21711	-1.06983	2.22133	CDCA3
A_33_P3379106	3.85953e-07	-1.90756	7.43491	-1.75218	2.22442	LOC283867
A_23_P108673	2.35531e-09	1.08842	1.93594	1.05628	2.2257	FAM176A
A_33_P3398156	2.16545e-11	-5.57216	9.97943	1.24377	2.22752	CYS1
A_23_P411814	1.70225e-05	1.44447	1.19552	1.29015	2.22796	OSTC
A_33_P3233645	0.000554234	1.09683	1.6653	1.22248	2.23292	MT1G
A_23_P7636	7.23079e-05	3.10827	-1.7299	1.24391	2.23505	PTTG1
A_33_P3685216	5.7619e-08	1.26943	1.39701	1.26053	2.23543	A1BG
A_24_P129341	6.75116e-06	1.61412	1.84861	-1.33431	2.23628	AKR1B10
A_24_P193295	1.02659e-07	1.22561	1.63366	1.11865	2.23979	RAB15
A_33_P3316884	0.00284032	1.01361	3.40615	-1.54129	2.24002
A_33_P3257182	9.21155e-07	1.19633	2.24114	-1.19685	2.24016	MYBPC2
A_23_P302787	8.71537e-13	-1.8782	3.32684	1.26509	2.24084	LOC375295
A_32_P221799	1.87384e-06	5.35886	-2.9247	1.2237	2.24216	HIST1H2AM
A_33_P3220698	1.52935e-11	1.04259	2.28492	-1.06183	2.24352	EPS8L1
A_33_P3255046	2.68826e-05	1.40196	1.18935	1.34687	2.24581
A_33_P3413325	0.00123236	1.13422	1.711	1.15946	2.2501
A_23_P96285	6.34085e-12	-1.24178	3.24119	-1.15908	2.25188	REEP1
A_23_P126075	1.74224e-07	1.04526	1.75619	1.2291	2.25623	KCNK1
A_33_P3231953	6.54509e-08	-1.86083	4.17196	1.00654	2.25664	COL12A1
A_33_P3306146	2.27841e-06	1.23163	2.38168	-1.29915	2.25789	PLAU
A_23_P217570	9.16889e-06	1.11634	2.11689	-1.04413	2.2633	CAPN6
A_33_P3282634	1.56128e-08	-1.22241	3.08227	-1.11347	2.26452	ALDH1L2
A_33_P3282364	0.000334174	1.02856	2.5842	-1.17287	2.26624
A_24_P188377	1.87147e-08	1.70277	1.28401	1.03678	2.26679	CD55
A_23_P10542	0.000646949	1.84797	1.08115	1.13505	2.26774	HTRA3
A_23_P159907	1.02857e-10	-2.19081	4.20367	1.18278	2.26949	MAGED4B
A_23_P144071	2.24703e-09	-1.50373	3.42672	-1.00164	2.27509	COL7A1
A_33_P3357678	1.57372e-08	-1.06378	2.87423	-1.18237	2.28516	LCTL
A_23_P57379	2.22708e-05	2.99933	-1.22863	-1.06812	2.28552	CDC45
A_33_P3382919	0.000742199	1.05506	3.43055	-1.57985	2.29099	LOC100130587
A_33_P3332414	1.68172e-09	-1.79991	4.59455	-1.11004	2.2996	ABCB1
A_33_P3310929	1.85774e-10	-1.29596	2.71912	1.0963	2.3002	ADAM12
A_23_P88731	0.000701726	2.49822	-1.15426	1.06294	2.30058	RAD51
A_33_P3263379	0.00134767	1.43221	1.7749	-1.10353	2.30354	SNORD17
A_23_P93258	0.00010788	5.10134	-2.75964	1.24737	2.30582	HIST1H3B
A_23_P206022	4.05295e-10	-1.27874	3.04835	-1.03339	2.30684	ITGA11
A_23_P348524	1.22977e-07	1.49045	1.55368	-1.00247	2.30998	C20orf201
A_23_P70007	7.23079e-05	3.88288	-1.46094	-1.14902	2.31309	HMMR
A_23_P148475	3.41854e-12	3.33889	-1.06925	-1.34845	2.31572	KIF4A
A_33_P3254695	8.31374e-05	1.8162	1.2711	1.0049	2.31988	RNU105A
A_33_P3225507	3.91568e-05	-1.10407	2.78698	-1.08539	2.32568	OR10G2
A_23_P26173	2.32625e-09	1.3249	1.79382	-1.02172	2.3261	TMED3
A_33_P3344831	6.08102e-11	-1.43197	2.4518	1.3588	2.32653	TMEM45A
A_33_P3270776	2.63389e-05	2.25951	-1.08744	1.12082	2.32886	HTRA3
A_23_P138507	0.00024745	2.71266	-1.27539	1.09655	2.33229	CDK1
A_33_P3319785	1.14703e-06	-3.27185	5.17867	1.47373	2.33261	COL22A1
A_33_P3222917	7.22202e-13	-1.45913	2.85934	1.1941	2.33999	CD276
A_24_P406754	4.67499e-10	-1.39934	2.49071	1.31984	2.3492	LOXL4
A_23_P66543	0.0301211	1.24415	2.26551	-1.19517	2.35836	PIK3R5
A_33_P3389689	6.74751e-08	-1.17573	2.44079	1.13627	2.35887	LEPRE1
A_24_P317450	1.45966e-09	1.2291	1.56979	1.22295	2.35959	OSTCL
A_33_P3326483	0.000536241	-2.27521	4.99101	1.07594	2.36024	CRABP1
A_33_P3363310	9.30717e-07	-1.31184	2.75204	1.12551	2.36114	KRTAP5-10
A_32_P32254	1.32349e-14	-1.67614	3.59397	1.10187	2.36262	COL6A1
A_23_P118246	1.66287e-09	2.04738	1.0519	1.10039	2.36986	GINS2
A_23_P10194	4.05763e-10	-1.04723	2.67943	-1.07795	2.37357	SEZ6L2
A_33_P3341499	1.82254e-12	-2.268	4.67701	1.15408	2.37991	WNT5A
A_23_P48198	3.38106e-14	-2.59897	4.85765	1.27397	2.38113	GLT8D2
A_24_P215765	2.61803e-15	-1.95955	3.92525	1.189	2.38172	ATP10A
A_23_P53345	1.63814e-09	1.14394	2.27817	-1.09377	2.38267	ARNTL2
A_32_P101031	8.65333e-14	-1.90256	4.84557	-1.06804	2.38461	LYPD1
A_24_P940006	2.49985e-07	1.02701	3.02318	-1.30201	2.38465	EFNB3
A_33_P3312509	1.68799e-10	-2.18525	3.1598	1.65633	2.39499	ADAMTSL2
A_23_P417415	3.87834e-08	1.18276	2.33209	-1.14924	2.4001	ACOT11
A_33_P3271657	1.15393e-12	-1.70891	3.46516	1.18441	2.40163	HHIPL1
A_23_P63038	4.30696e-12	-1.05853	2.55077	-1.0028	2.40302	LEPRE1
A_23_P43164	1.05244e-11	-1.52075	3.37321	1.08426	2.40503	SULF1
A_23_P98580	9.36049e-09	1.03002	2.167	1.07805	2.40628	FADS2
A_24_P129417	8.42377e-07	-1.02009	2.09233	1.1733	2.40658	BMP1
A_24_P915692	8.76972e-06	1.7944	1.30869	1.0249	2.40679	PHLDA1
A_33_P3394933	4.88908e-09	-1.21893	2.28768	1.28322	2.40833	P4HA2
A_33_P3780572	5.48911e-11	-1.80137	4.69202	-1.08096	2.40962	LOC401164
A_23_P146146	0.00953458	-1.2264	2.49262	1.18793	2.41442	ATP6V0D2
A_23_P46309	6.30544e-12	3.07594	-1.20302	-1.0581	2.41646	RCC1
A_23_P157299	7.6875e-09	-1.45407	2.8904	1.21816	2.42145	AEBP1
A_23_P354705	1.59321e-11	-2.11324	3.7702	1.35801	2.42281	ST8SIA1
A_33_P3290040	4.17069e-15	-1.41738	2.97573	1.15457	2.42397	CPT1C
A_33_P3416142	3.00738e-06	-1.41735	2.78165	1.23688	2.42747	LOC100131234
A_23_P41804	3.86544e-05	1.12346	2.04793	1.05625	2.43018	NKD2
A_23_P39955	0.000428025	1.83292	2.65875	-2.00169	2.43457	ACTG2
A_24_P118196	3.48473e-09	-2.50425	4.51807	1.34998	2.43558	GXYLT2
A_33_P3286958	4.43592e-10	-3.3477	4.39701	1.85485	2.43625	B3GALT2
A_33_P3352995	0.000251607	-2.41823	5.06305	1.16641	2.44212	IFITM5
A_33_P3264662	2.9059e-09	-2.1387	4.56939	1.14686	2.4503	CYP27C1
A_23_P60079	8.61518e-10	-1.27734	3.0257	1.03608	2.45421	ANGPT2
A_23_P74115	4.21284e-06	2.89875	-1.16926	-1.0084	2.45848	RAD54L
A_23_P1904	0.000753856	-1.10734	2.52609	1.08071	2.46536	MS4A2
A_23_P115482	8.73426e-06	2.94126	-1.29288	1.08389	2.46582	UBE2T
A_23_P74349	1.19118e-09	3.66195	-1.96464	1.32396	2.46776	NUF2
A_23_P44466	4.88498e-17	-1.94925	4.98628	-1.03506	2.4714	CCDC102B
A_24_P333857	1.69763e-06	-1.06279	2.90168	-1.10451	2.47192	SGIP1
A_23_P165624	4.92491e-07	1.34337	1.92391	-1.04489	2.47349	TNFAIP6
A_23_P25698	0.00326411	-1.23312	3.01103	1.01358	2.47497	SLC10A1
A_24_P330303	4.81901e-10	-1.14875	2.78063	1.02498	2.48105	FRMD6
A_33_P3233871	1.87147e-08	2.54347	-1.15562	1.13198	2.49144	F12
A_23_P53193	3.29249e-13	-1.48899	3.53381	1.05093	2.49417	SYTL2
A_33_P3227793	9.02377e-07	-1.69794	2.85808	1.48179	2.49424	CGREF1
A_33_P3237135	6.34907e-11	-1.46896	3.14907	1.16394	2.49518	MMP2
A_23_P169097	3.79469e-08	-1.23718	2.83573	1.09041	2.49933	WISP1
A_23_P68487	1.65403e-09	-1.34068	2.50876	1.33592	2.49987	BMP7
A_33_P3387831	0.000154853	3.28858	-1.59565	1.21518	2.50445	CENPM
A_23_P118571	0.000259102	1.44422	1.21098	1.43548	2.51054	SOST
A_33_P3257678	9.14501e-06	10.0703	-4.76943	1.18993	2.51244	HIST2H3A
A_23_P19938	1.5428e-08	1.51267	1.36822	1.21434	2.51328	KDELR2
A_23_P45011	6.62282e-08	-2.10937	3.54905	1.50079	2.5251	PPP1R14C
A_24_P156490	1.91459e-08	-1.03861	2.01471	1.30282	2.52723	KCNMA1
A_23_P137173	6.45223e-09	1.09633	1.82047	1.26741	2.52956	TMSB15A
A_32_P181222	2.93993e-07	-1.004	1.95862	1.29744	2.53109	KCNMA1
A_23_P96383	7.05105e-07	1.37399	1.62994	1.13031	2.53136	SRPX
A_23_P61778	5.24491e-09	1.0199	2.34648	1.06081	2.53872	NXN
A_23_P310086	5.35432e-07	-1.18294	1.77805	1.69061	2.54113	BEND6
A_23_P106922	3.54704e-11	-3.46309	6.01521	1.46612	2.54657	CHST6
A_23_P50919	1.63493e-11	-1.36566	3.35731	1.03957	2.55566	SERPINE2
A_24_P827037	1.19118e-09	-2.94118	5.80786	1.29501	2.55721	LRRC15
A_33_P3269203	5.72586e-12	-1.04144	2.58982	1.02843	2.55747	SERPINH1
A_23_P49338	2.96051e-05	1.60472	1.46346	1.08965	2.55897	TNFRSF12A
A_24_P672240	1.35569e-10	1.17237	2.81547	-1.28974	2.55925	FRMPD4
A_24_P353619	2.99078e-06	-1.43851	2.76352	1.33372	2.5622	ALPL
A_24_P225534	3.25413e-08	-2.72199	4.47582	1.55981	2.56482	RHBDL2
A_23_P122052	2.5747e-09	-1.76998	3.44352	1.32003	2.56814	GPX8
A_33_P3368313	0.000417786	-1.29453	2.61835	1.27046	2.56966	MT1H
A_24_P275073	7.37276e-05	1.29934	1.63369	1.21064	2.56984	ADAMTS14
A_23_P104651	0.000483779	3.18236	-1.34103	1.08434	2.57322	CDCA5
A_23_P401	0.00271898	3.04218	-1.42278	1.20618	2.57905	CENPF
A_23_P97990	8.77908e-12	-1.82384	3.48792	1.34949	2.58076	HTRA1
A_24_P10214	2.61803e-15	-1.94318	4.41227	1.13712	2.582	STXBP6
A_23_P148990	2.16756e-09	-1.30272	4.35744	-1.29267	2.58758	HMCN1
A_23_P133123	2.09756e-10	2.31646	-1.4293	1.60048	2.59388	MND1
A_23_P18017	2.96982e-06	1.61531	1.58686	1.01203	2.59411	CPA3
A_23_P144959	2.46268e-06	2.27195	1.14956	-1.0062	2.59565	VCAN
A_33_P3273068	3.31086e-11	-1.50249	2.83282	1.37817	2.59841	ALX4
A_33_P3306192	2.68513e-09	1.01193	2.93693	-1.14342	2.5992	KBTBD13
A_23_P211212	2.74096e-12	-1.22482	2.94102	1.08586	2.60735	COL18A1
A_23_P145965	2.33678e-10	-1.0388	2.26881	1.19512	2.61021	TPST1
A_24_P297539	1.19362e-05	3.66856	-1.48402	1.0564	2.61146	UBE2C
A_23_P251043	5.953e-08	1.08316	2.42948	-1.00736	2.61229	SYNDIG1
A_23_P50108	0.00764228	1.53767	1.41863	1.20057	2.61892	NDC80
A_24_P399888	6.58847e-17	5.08727	-1.05496	-1.84039	2.62024	CENPM
A_32_P35947	3.28442e-10	1.04634	2.67392	-1.0673	2.62139
A_24_P100996	1.59965e-08	-3.03591	5.97903	1.33123	2.62178	ANO5
A_23_P106617	8.65641e-06	1.1535	1.79912	1.26474	2.6247	WFDC1
A_23_P59261	1.24263e-11	-1.39117	3.24834	1.12566	2.6284	TPBG
A_33_P3386262	0.00042927	4.21357	-1.487	-1.07501	2.63587	CDT1
A_24_P277934	1.95969e-07	-2.92771	4.32048	1.7886	2.63948	COL1A2
A_23_P431388	1.13093e-08	-1.09311	3.19195	-1.10487	2.6429	SPOCD1
A_33_P3336700	8.39276e-12	-1.79339	3.92602	1.20747	2.64334	SHROOM3
A_23_P158725	1.6597e-06	2.27082	1.04674	1.1134	2.64651	SLC16A3
A_23_P123596	7.37547e-10	-1.26354	3.39124	-1.01294	2.64964	GLDC
A_33_P3395310	0.00136652	1.03228	2.68037	-1.04356	2.65141
A_33_P3347343	3.18014e-14	-1.70523	4.91994	-1.0881	2.65159	CCDC102B
A_23_P94921	1.43869e-10	-1.15071	2.63314	1.15902	2.65215	SLC20A2
A_33_P3222109	0.000209438	1.19963	2.58407	-1.16813	2.65376	XG
A_23_P115064	2.08105e-07	-2.35291	5.28444	1.18432	2.65989	CRABP2
A_23_P256956	8.83387e-07	2.43964	1.3153	-1.20383	2.66553	KIF20A
A_23_P133153	3.36103e-06	1.26573	1.88746	1.11931	2.67405	DMP1
A_23_P65757	0.000226973	3.99467	-1.69043	1.13817	2.68962	CCNB2
A_24_P167654	3.14564e-09	-3.61781	7.77545	1.25215	2.69114	SLC8A3
A_23_P94397	4.36791e-09	-2.05012	3.35032	1.64967	2.6959	OMD
A_33_P3214159	4.87419e-10	-1.75215	3.88397	1.21867	2.70142	CDH2
A_33_P3257030	2.41588e-12	-1.31872	2.98226	1.19672	2.70636	LEPREL4
A_23_P79622	1.19118e-09	-1.03901	2.13059	1.32316	2.71328	FKBP7
A_23_P20443	2.15627e-12	-1.11658	2.6807	1.13216	2.71808	LZTS1
A_23_P204885	2.27301e-05	1.28712	1.49555	1.41258	2.71915	PCDH20
A_23_P165598	2.64945e-07	-2.20705	2.93953	2.04387	2.7222	DAPL1
A_23_P213385	2.16756e-09	5.01819	-1.85255	1.01018	2.73638	BASP1
A_33_P3284129	2.59449e-13	-2.19596	6.577	-1.09347	2.73903	LYPD1
A_33_P3350488	3.04804e-05	3.38531	-1.50131	1.21573	2.74135	NUSAP1
A_33_P3369844	0.000157891	3.51503	-1.58362	1.23924	2.75063	CD24
A_33_P3263890	2.24703e-09	-1.29911	3.29497	1.08691	2.75675	PRRX1
A_33_P3329769	4.82e-12	-1.05611	3.22988	-1.10915	2.75733	BEND6
A_23_P63402	3.39329e-07	1.41596	1.76081	1.10623	2.75809	GPSM2
A_32_P150891	1.37056e-10	2.72054	-1.21964	1.23676	2.75874	DIAPH3
A_33_P3360216	5.09777e-09	6.79932	-3.87153	1.57125	2.75949	HIST1H2AI
A_33_P3420466	5.26436e-06	-1.21682	3.10627	1.08198	2.76204	MATN3
A_23_P156327	2.56442e-06	1.94424	1.28321	1.10743	2.76288	TGFBI
A_33_P3287108	5.52374e-06	-1.57358	3.60364	1.21133	2.77405	TMEM132E
A_23_P87072	2.98132e-07	1.03828	3.12209	-1.16785	2.77569	PANX3
A_33_P3355407	3.05388e-05	2.07709	1.23305	1.084	2.77629	RNU105A
A_33_P3227375	8.13745e-06	1.02785	2.54005	1.06686	2.78535	THBS2
A_23_P30363	3.75023e-11	-1.34864	2.79872	1.34356	2.78816	P4HA2
A_23_P208880	3.994e-06	3.18755	-1.35967	1.19249	2.79563	UHRF1
A_23_P6066	2.3703e-07	1.69374	1.94173	-1.17426	2.80074	CPXM1
A_32_P40288	1.96414e-10	1.07062	2.50672	1.04476	2.80388	TMEM200A
A_23_P160318	2.04832e-12	-2.99548	5.90432	1.42668	2.8121	COL16A1
A_33_P3234222	0.000371356	-1.24989	2.81251	1.25201	2.81728	TSPO2
A_23_P65307	7.90497e-08	-1.13918	2.59872	1.23729	2.82254	SLITRK6
A_24_P264943	2.19711e-05	-2.59081	5.08564	1.43898	2.82465	COMP
A_23_P100127	1.32349e-14	2.99142	-1.12989	1.06816	2.828	CASC5
A_33_P3261293	1.24309e-12	-1.29199	3.30046	1.10978	2.835	DKK3
A_23_P83298	6.57874e-12	-1.24239	2.89248	1.21842	2.83667	PRRX2
A_23_P134426	9.36556e-06	1.24382	2.32359	-1.01718	2.84132	GPNMB
A_33_P3212860	1.98978e-06	-1.85471	6.89833	-1.30699	2.84574	AMTN
A_23_P29594	1.43815e-05	1.0854	2.1673	1.21113	2.84902	RPL39L
A_23_P304489	2.95549e-05	1.35982	1.90872	1.1076	2.87478	FAM19A5
A_23_P422724	7.51842e-11	-1.15837	2.54572	1.30911	2.87699	PPIC
A_23_P500464	2.91471e-08	-14.4131	23.0686	1.80046	2.88168	COL2A1
A_33_P3377090	1.61549e-09	-1.08066	2.77262	1.1272	2.892
A_23_P164196	1.97127e-07	-1.11091	2.11581	1.51984	2.89467	DLX4
A_23_P74088	1.2002e-08	-2.43375	4.62741	1.52301	2.89577	MMP23B
A_23_P83818	2.62843e-08	-2.56928	5.51945	1.35129	2.9029	COL5A1
A_23_P253958	4.17069e-15	-2.81768	7.19732	1.13774	2.90617	LRRC17
A_32_P83845	9.23558e-13	-1.36724	2.89096	1.37764	2.91295	HEY1
A_33_P3279629	1.34912e-11	-1.23996	3.86382	-1.06594	2.92331	UCN2
A_33_P3282978	5.55762e-08	-1.55403	3.77866	1.20918	2.94016	BAALC
A_23_P399255	8.54395e-05	1.91234	1.53324	1.01245	2.96857	RNF182
A_23_P48669	1.79782e-11	6.44625	-2.6635	1.23022	2.97741	CDKN3
A_23_P94422	4.34e-10	2.68329	1.18158	-1.06444	2.97859	MELK
A_23_P57417	1.28683e-09	-1.57272	4.73127	-1.00934	2.9805	MMP11
A_23_P104073	5.0559e-09	1.02724	2.4569	1.18361	2.98722	S100A3
A_23_P67529	9.18479e-07	1.09894	2.64832	1.03143	3.00182	KCNN4
A_24_P706340	1.54242e-12	-1.45102	3.65786	1.19258	3.00634	FAM155A
A_23_P52207	6.1687e-11	-1.50794	2.73346	1.65969	3.00852	BAMBI
A_23_P52017	0.00130066	3.41253	-1.29296	1.14538	3.02302	ASPM
A_23_P102731	7.96411e-07	1.52628	1.60952	1.23591	3.0361	SMOX
A_33_P3408877	5.49692e-08	-1.38571	2.86021	1.47182	3.03796
A_23_P60146	1.28417e-11	-1.89281	4.21985	1.36588	3.0451	PDGFRL
A_23_P55477	8.3594e-11	1.19015	2.3651	1.08327	3.04921	ADORA2B
A_33_P3329522	4.50039e-12	-3.29051	8.01808	1.25651	3.06178	LRRC17
A_33_P3314276	1.15393e-12	1.11987	2.60834	1.04947	3.06553	ASPHD1
A_23_P38732	2.24703e-09	-1.85615	4.65441	1.22419	3.06974	CDH2
A_24_P408736	1.93953e-11	-1.17624	3.3351	1.08538	3.07747	GALNT5
A_33_P3251552	2.9115e-09	1.41301	2.70827	-1.23614	3.09578	RSPO4
A_23_P127824	2.24703e-09	-1.97804	5.64856	1.08433	3.09645	TNNT3
A_33_P3259135	3.67106e-07	-1.12307	2.86901	1.21443	3.1024	D4S234E
A_33_P3253832	5.23863e-10	-1.54507	3.60623	1.3332	3.11172
A_33_P3350508	0.000791788	-1.07507	3.58557	-1.07096	3.11419	FTO
A_33_P3369436	1.54356e-11	1.14461	2.52107	1.07933	3.11456	LOC100130111
A_23_P33196	2.34132e-10	-2.21931	4.94934	1.39873	3.11934	COL5A2
A_23_P15727	1.97746e-07	-1.24451	3.39612	1.14393	3.12163	FKBP10
A_23_P63736	1.15393e-12	-1.20645	3.0565	1.23584	3.13095	LOC84856
A_24_P192727	8.09231e-09	-3.8905	6.7821	1.79946	3.13691	KAZALD1
A_23_P88404	4.27692e-12	-1.30302	4.26387	-1.0393	3.14856	TGFB3
A_23_P50250	0.000398102	-1.28764	2.32225	1.75189	3.15951	CKM
A_23_P50096	0.00183499	2.9523	-1.15483	1.24223	3.17573	TYMS
A_33_P3382324	8.26347e-05	-1.22832	2.70893	1.44287	3.18209	TPSD1
A_23_P385861	1.95457e-11	3.58292	-1.48306	1.31744	3.1828	CDCA2
A_23_P74701	5.72586e-12	-1.81295	5.52246	1.0519	3.20423	COL24A1
A_23_P67847	3.63417e-06	1.61945	1.35002	1.46843	3.21042	GALNT14
A_23_P63432	5.99712e-10	-2.71236	5.77383	1.51344	3.22168	RHBDL2
A_33_P3807062	2.75245e-07	4.57383	-1.48589	1.04842	3.22723	HJURP
A_23_P94800	4.14028e-11	-1.2341	3.19127	1.25824	3.25367	S100A4
A_32_P152696	1.14645e-05	1.89369	1.55568	1.10575	3.25751
A_23_P163567	1.73359e-08	-6.00875	11.2002	1.74786	3.25798	SMPD3
A_23_P115872	1.9977e-07	2.14086	1.46861	1.03625	3.25804	CEP55
A_33_P3260575	4.08752e-10	-1.52554	3.85095	1.29294	3.2638	CERCAM
A_23_P144549	1.84367e-06	1.42428	1.99626	1.15521	3.28453	IBSP
A_24_P55295	2.15018e-09	-1.03894	2.63359	1.30125	3.29851	GJA1
A_33_P3316505	6.91722e-05	1.63517	1.67501	1.21063	3.31585	SNORA73A
A_33_P3365735	1.85244e-06	-1.00399	3.29286	1.01129	3.31681	THBS2
A_32_P46571	6.5941e-10	-3.16299	6.0203	1.74496	3.32128	RHBDL2
A_33_P3629678	4.66715e-09	-2.09987	4.88601	1.42943	3.32603	COL5A1
A_23_P88331	1.29766e-11	5.39459	-1.64033	1.01187	3.32777	DLGAP5
A_23_P250385	2.95896e-06	6.081	-2.3555	1.28935	3.32861	HIST1H1B
A_23_P94103	7.22202e-13	-2.54319	9.40051	-1.10909	3.33277	SCARA5
A_23_P411157	4.60462e-11	-1.77441	5.92672	1.0033	3.35114	WNT1
A_23_P326204	1.08079e-09	-1.89843	5.21624	1.22347	3.36167	SGMS2
A_24_P937405	6.24462e-10	-1.28178	2.96559	1.4546	3.36545	PRSS23
A_23_P99906	6.90532e-11	-1.71377	4.7207	1.22283	3.36836	HOMER2
A_23_P137689	3.04822e-08	1.26579	2.64233	1.01009	3.3784	OLFML2B
A_23_P99063	3.30769e-13	-2.0219	4.90779	1.39465	3.38526	LUM
A_23_P40295	3.52928e-09	-1.08134	3.25638	1.1429	3.44178	C20orf103
A_23_P107421	7.0327e-05	3.5627	-1.21694	1.18626	3.47289	TK1
A_23_P203972	1.57992e-08	1.11402	3.07397	1.03646	3.54934	FZD10
A_23_P117852	0.000286526	4.55971	-1.50405	1.18368	3.58847	KIAA0101
A_23_P211504	8.07597e-10	-1.52504	3.754	1.46063	3.59544	KDELR3
A_33_P3368895	1.33745e-08	-2.11776	4.54485	1.68199	3.60966
A_23_P70448	5.66017e-09	-1.5487	3.98258	1.40559	3.61459	HIST1H1A
A_33_P3395605	1.12712e-08	-2.50727	6.05125	1.4988	3.61733	TMEM119
A_33_P3391496	5.32714e-08	-1.89744	4.84255	1.42393	3.63408	SLIT3
A_23_P122924	1.31242e-08	1.64674	2.02731	1.09447	3.65384	INHBA
A_23_P37702	7.06321e-05	-1.35364	3.19085	1.55097	3.65603	TPSAB1
A_33_P3281283	1.41634e-09	2.29313	1.22459	1.31147	3.68279	S1PR3
A_33_P3307113	0.000892709	-1.81785	5.0499	1.3279	3.68884	MSMP
A_23_P155931	8.75959e-07	2.13188	1.38263	1.25736	3.70619	MEPE
A_24_P261417	3.37629e-12	-2.27664	5.76132	1.504	3.80605	DKK3
A_23_P386942	9.88652e-13	-1.15565	4.36393	1.00891	3.80981	DIRAS1
A_23_P407840	4.30579e-09	-2.5523	6.54017	1.49366	3.82744	FNDC1
A_33_P3247624	1.11505e-06	-1.77589	9.5187	-1.39977	3.82919	REP15
A_23_P396981	0.000685632	-1.04143	4.42441	-1.10546	3.8431	CCDC66
A_23_P130194	1.04622e-09	-1.36273	3.83707	1.37536	3.87261	PYCR1
A_24_P348203	5.72586e-12	-1.27364	5.07212	-1.02809	3.87356	LRRC8E
A_23_P369899	2.39858e-08	1.26784	2.68534	1.15472	3.93133	TMEM158
A_33_P3401243	8.39276e-12	-1.313	4.73041	1.11217	4.00686	OLFML2B
A_23_P58251	8.79864e-06	-2.77945	4.73801	2.35165	4.00876	CPZ
A_24_P211565	4.08752e-10	-2.32305	6.70031	1.39155	4.01362	C1QTNF6
A_33_P3382229	4.49737e-09	-3.3324	8.69787	1.54952	4.04439	TNNT3
A_23_P160559	9.65018e-10	-1.33176	4.75208	1.13788	4.06027	ECM1
A_33_P3301709	1.03944e-08	-1.8086	5.2992	1.38962	4.07158	GNG4
A_23_P307502	1.05762e-07	-1.53606	4.63883	1.35008	4.07718	C9orf53
A_23_P42397	1.03627e-07	-3.43509	6.99715	2.00855	4.09135	PRSS35
A_33_P3347417	0.000825082	-1.02665	4.62254	-1.09253	4.12119	SPEN
A_23_P118815	5.34961e-05	4.20126	-1.20105	1.18204	4.13477	BIRC5
A_23_P151506	2.59764e-05	1.57048	1.67578	1.57252	4.13851	PLEK2
A_23_P56746	9.09768e-13	-2.76427	8.25398	1.40549	4.19673	FAP
A_33_P3280845	2.86163e-14	-2.58324	10.516	1.04967	4.27306	THY1
A_33_P3503029	1.91503e-11	1.34369	3.38646	-1.04816	4.34127	TNFSF11
A_33_P3221203	0.00169754	1.57509	1.68836	1.63694	4.35313	MMP13
A_23_P66739	1.59937e-06	-1.58752	3.49895	2.07045	4.56335	SLC13A5
A_33_P3290354	8.92937e-09	-3.0402	10.0524	1.38993	4.59578	FNDC1
A_24_P18802	0.000112067	1.19574	4.56434	-1.16724	4.67579	VPS18
A_33_P3381378	1.00988e-05	1.51505	1.87802	1.6593	4.7212	PAX1
A_23_P101131	3.31086e-11	1.02145	5.04671	-1.08495	4.75136	GRP
A_23_P102681	3.45241e-16	-2.09519	10.4253	-1.01072	4.92309	MGC4294
A_24_P341674	1.59833e-11	-1.5121	5.99426	1.24581	4.93867	DIO2
A_33_P3213822	6.30544e-12	-1.24154	6.86292	-1.07277	5.15279	KCNK2
A_23_P111888	1.63493e-11	-1.54903	6.05572	1.33233	5.20857	CTHRC1
A_24_P260443	2.43404e-09	-1.52952	9.19279	-1.14993	5.2266	THBS4
A_33_P3252286	7.72674e-08	-1.95365	7.32428	1.44259	5.40831	CRLF1
A_33_P3319150	0.00014379	-1.16951	7.45565	-1.16921	5.4524
A_23_P254212	0.000526529	1.0635	5.53253	-1.075	5.47333	RPA4
A_33_P3216059	1.81676e-10	-1.69965	8.96218	1.07825	5.68558	ASPN
A_33_P3389827	0.000100516	-1.26536	8.53031	-1.18362	5.69557	PROM2
A_32_P62997	1.61762e-10	2.1717	2.60073	1.01775	5.74825	PBK
A_23_P99386	1.20891e-11	1.63804	3.36494	1.06952	5.89509	TNFSF11
A_23_P125505	5.31361e-13	-1.47086	4.58831	1.9674	6.13727	PPEF1
A_23_P48740	1.58355e-11	-1.33528	6.31401	1.31083	6.1984	DIO2
A_23_P55270	3.5e-06	5.76981	1.22591	-1.13595	6.22676	CCL18
A_23_P82990	4.05521e-09	-4.68552	12.107	2.49303	6.44177	OGN
A_33_P3210488	2.58137e-11	-1.19556	5.74699	1.37787	6.62334	COL6A3
A_33_P3279590	7.23829e-10	-3.15071	12.3698	1.70429	6.69107	OGN
A_33_P3293913	4.47311e-05	1.03918	6.9377	-1.07023	6.73646	BICC1
A_33_P3781094	1.4182e-10	-1.06433	9.73506	-1.34554	6.79774	C21orf37
A_33_P3315263	0.000210102	1.00932	8.88021	-1.2998	6.89562	KRT79
A_24_P935491	2.86163e-14	-2.89559	16.1213	1.31635	7.32882	COL3A1
A_23_P77493	2.4974e-13	1.03049	6.42913	1.11028	7.35578	TUBB3
A_23_P119448	0.000128457	1.2624	6.48653	-1.11208	7.36328	PPP6R1
A_24_P131589	9.80798e-05	1.2596	7.83728	-1.22986	8.02683	CD86
A_33_P3420976	4.28376e-13	-1.77004	8.31672	1.72994	8.12826	FAM159B
A_33_P3280385	9.65018e-10	-1.03765	6.47188	1.3262	8.27152	COL6A3
A_23_P216429	2.82408e-09	-5.37422	16.592	2.92772	9.03881	ASPN
A_23_P155463	3.91574e-05	1.13049	9.58644	-1.16869	9.2731	LRRC2
A_24_P932736	2.58222e-05	-1.03872	13.4164	-1.34913	9.57381	HMBOX1
A_33_P3511265	1.48276e-10	1.83164	5.51224	1.55007	15.6502	POSTN
A_33_P3243887	1.32349e-14	-1.27088	18.2101	1.11794	16.0187	IL11
PC: P value for microarray corrected for multiple testing by Benjamini-Hochberg method.
MT=medial tibial plateau, LT=lateral tibial plateau
