# Supplementary material for: Genome-wide expression profiles of subchondral bone in osteoarthritis
Source: Arthritis Res Ther. 2013 Nov 15;15(6):R190. doi: 10.1186/ar4380 (PMC3979015; doi:10.1186/ar4380)
Supplement: Additional file 5 — Presents gene validation by qRT-PCR. [file ar4380-S5.xlsx]

## Sheet: Additional File 5
Additional File 5. Gene validation by qRT-PCR.
	Microarray			qRT-PCR
	OA		Non-OA	OA
Gene Symbol	PC	FC		P	FC	TaqMan® probe ID
ADIPOQ	1.71258e-07	-6.63159	-1.6857	3.09041e-06	-14.3116	Hs02564413_s1
ANGPTL4	3.61862e-07	-2.27067	-1.17397	0.00167111	-3.28482	Hs01101127_m1
APOB	3.31429e-10	-16.8807	-2.1192	2.5788e-06	-22.18	Hs01071209_m1
APOD	7.3999e-06	-2.89611	-1.26286	0.000146685	-5.47367	Hs00155794_m1
CD86	9.80798e-05	8.02683	-1.22986	0.00172835	-2.31078	Hs01567025_m1
CHRDL2	0.000140454	-4.70223	1.64346	0.000123671	-23.8341	Hs00248808_m1
CRLF1	7.72674e-08	5.40831	1.44259	0.000297236	4.64569	Hs00191064_m1
CTHRC1	1.63493e-11	5.20857	1.33233	0.000292859	5.03086	Hs00298917_m1
CXCL2	0.00284246	-5.79674	-1.78076	0.00251607	-5.05512	Hs00601975_m1
CYP4B1	6.19961e-07	-7.03044	-1.90335	9.97536e-05	-59.7103	Hs00167970_m1
FAP	9.09768e-13	4.19673	1.40549	0.00368984	3.09736	Hs00990806_m1
FNDC1	4.30579e-09	4.59578	1.38993	0.00114269	3.96257	Hs00287359_m1
IL11	1.32349e-14	16.0187	1.11794	9.86323e-06	53.3365	Hs00174148_m1
KCNK2	6.30544e-12	5.15279	-1.07277	0.00021327	3.42445	Hs01005159_m1
KLB	9.31001e-10	-9.99638	-1.62707	4.89627e-06	-11.2927	Hs00545621_m1
LIPE	4.46045e-09	-8.70922	-1.73326	0.00333684	-8.17662	Hs00193510_m1
LMO3	1.92972e-09	-5.54576	-2.254	1.13399e-05	-12.5907	Hs00375237_m1
LRRC2	3.91574e-05	9.2731	-1.16869	0.00555563	-1.90517	Hs00225885_m1
MMD	2.55274e-08	-3.26965	-1.14994	5.49914e-06	-7.50187	Hs00948031_m1
NPR3	1.35569e-10	-9.94517	-1.38399	4.18646e-06	-18.2548	Hs00168558_m1
NTRK3	0.00161057	-2.73762	-1.17826	0.000532635	-4.05887	Hs00983877_m1
OLFM4	5.09292e-08	-6.48421	1.14972	0.000878666	-16.5586	Hs00197437_m1
PANX3	2.98132e-07	2.77569	-1.16785	0.00697985	6.9505	Hs00364808_m1
PCK1	5.81205e-07	-9.00552	-1.87103	2.15153e-06	-13.163	Hs00159918_m1
PDE3B	3.12485e-11	-4.69968	-1.09175	4.30105e-05	-12.9026	Hs00265322_m1
PLIN1	2.98299e-08	-9.59748	-1.8115	3.82141e-05	-12.3502	Hs01106927_m1
PLIN4	9.06767e-08	-8.78049	-1.9529	5.44441e-06	-14.1402	Hs00287411_m1
PPEF1	5.31361e-13	6.13727	1.9674	0.00117649	3.73327	Hs00196540_m1
PTGER3	2.47169e-07	-4.11303	-1.62589	1.41929e-06	-9.33364	Hs00168755_m1
RSPO3	4.77046e-11	-4.15097	-1.42667	2.51454e-06	-8.0879	Hs00262176_m1
S100A3	5.0559e-09	2.98722	1.18361	0.0042726	2.6511	Hs00161483_m1
SLC19A3	8.90955e-10	-9.96741	-1.94284	7.03533e-06	-16.9932	Hs00228858_m1
SPON1	2.63922e-07	-4.13281	-1.60807	7.68274e-06	-7.2919	Hs01120488_m1
TUBB3	2.4974e-13	7.35578	1.11028	0.000282693	6.24331	Hs00801390_s1
TUSC5	4.21768e-10	-10.255	-1.88869	3.8471e-06	-19.7407	Hs00542659_m1
TXNIP	2.12365e-05	-2.01009	-1.07308	3.34011e-05	-4.51849	Hs01006900_g1
ZFP36	0.00190895	-3.45347	-1.77356	0.00083956	-5.15946	Hs00185658_m1
ADAMTS14	7.37276e-05	2.56984	1.21064	0.00456942	2.68122	Hs01548449_m1
ASPN	2.82408e-09	9.03881	2.92772	0.000149457	3.62596	Hs00214395_m1
BMP5	1.05762e-07	-2.13206	-1.23932	0.000113337	-4.35655	Hs00234930_m1
CCL2	3.08183e-05	-3.75896	-1.31034	0.000851718	-3.156	Hs00234140_m1
CCL8	8.16863e-09	-10.5014	-1.59179	9.9532e-05	-4.90334	Hs00271615_m1
CILP2	0.0114204	2.20237	1.53006	0.00326218	2.93852	Hs00541922_m1
COL16A1	2.04832e-12	2.8121	1.42668	0.00734043	2.19854	Hs00156876_m1
COL1A2	1.95969e-07	2.63948	1.7886	0.00643466	3.06804	Hs01028971_m1
COL3A1	2.86163e-14	7.32882	1.31635	0.00126664	2.07878	Hs00943809_m1
COL5A1	4.66715e-09	3.32603	1.42943	0.00623649	2.54226	Hs00609088_m1
COL5A2	2.34132e-10	3.11934	1.39873	0.00743723	1.96212	Hs00893923_m1
COL6A3	9.65018e-10	8.27152	1.3262	0.0017407	3.77949	Hs00365098_m1
COL7A1	2.24703e-09	2.27509	-1.00164	0.000772695	3.11191	Hs00982420_g1
DIO2	1.58355e-11	6.1984	1.31083	0.000239716	4.61462	Hs00255341_m1
DKK3	3.37629e-12	3.80605	1.504	0.00180901	2.50121	Hs00247429_m1
ECM1	9.65018e-10	4.06027	1.13788	0.00262675	2.38655	Hs00189441_m1
FOS	0.00173852	-5.85729	-1.64476	0.00327835	-8.90112	Hs01119267_g1
FRZB	1.35569e-10	-3.6896	1.38229	4.31344e-07	-8.34931	Hs00173503_m1
FZD4	3.62326e-10	-3.02057	-1.37278	7.51576e-06	-5.92728	Hs00201853_m1
IL1B	0.00612382	-2.30764	-2.33381	0.00367741	-5.1669	Hs01555413_m1
JUN	0.000769685	-3.38218	-1.70946	0.000412067	-5.88206	Hs00277190_s1
JUNB	0.00205877	-2.77584	-1.4313	0.00224596	-3.65216	Hs01564117_s1
LEP	3.99828e-10	-23.2712	-2.05448	2.25535e-06	-32.5182	Hs00174877_m1
MMP11	1.28683e-09	2.9805	-1.00934	0.00336907	2.28645	Hs00171829_m1
MMP2	6.34907e-11	2.49518	1.16394	0.0080564	2.3299	Hs01548727_m1
OGN	7.23829e-10	6.69107	1.70429	2.14728e-05	5.33433	Hs00247901_m1
OMD	4.36791e-09	2.6959	1.64967	0.00165831	2.40506	Hs00192325_m1
POSTN	1.48276e-10	15.6502	1.55007	0.000356922	6.521	Hs01566750_m1
TNF	1.16632e-08	-3.17488	-1.44866	0.000293987	-4.05771	Hs00174128_m1
TNFSF11	1.20891e-11	5.89509	1.06952	8.39299e-07	2.59322	Hs00243522_m1
WNT1	4.60462e-11	3.35114	1.0033	0.00162971	3.76056	Hs00180529_m1
BMP1	8.42377e-07	2.40658	1.1733	0.0227318	1.61892	Hs00986789_m1
THBS4	2.43404e-09	5.2266	-1.14993	0.0278401	2.35445	Hs00170261_m1
WISP1	3.79469e-08	2.49933	1.09041	0.0376558	2.65266	Hs04234730_m1
ADAMTSL2	1.68799e-10	2.18564	1.61274	0.0144725	2.20172	Hs01115468_m1
BMP7	1.65403e-09	2.49987	1.33592	0.0147552	1.84105	Hs00233477_m1
COL2A1	2.91471e-08	2.88168	1.80046	0.0354968	2.30489	Hs01060345_m1
COL6A1	1.32349e-14	2.36262	1.10187	0.0128864	1.94876	Hs00242448_m1
COMP	1.45966e-09	2.82465	1.43898	0.0444585	2.15144	Hs00164359_m1
FOSB	0.000647126	-7.79389	-3.15518	0.0127559	-8.9463	Hs01547109_m1
ADH1A	2.55147e-08	-8.33058	-1.97848	0.820211	-1.22027	Hs00605167_g1
KRT79	0.000210102	6.89562	-1.2998	0.21134	-2.04844	Hs00418343_m1
SERPINE2	1.63493e-11	2.55566	1.03957	0.129865	1.41071	Hs00385730_m1
COL9A1	1.42194e-06	2.18906	-1.05079	0.760037	1.14164	Hs00932129_m1
FN1	1.44138e-07	2.19236	1.38403	0.182522	1.46876	Hs00365058_m1
LOX	8.56193e-08	2.1516	1.09982	0.110268	1.22718	Hs00942480_m1
SOST	0.000259102	2.51054	1.43548	0.086402	2.01777	Hs00228830_m1
TGFBI	2.56442e-06	2.76288	1.10743	0.552524	1.17646	Hs03987596_s1
PC: P value for microarray corrected for multiple testing by Benjamini-Hochberg method.
P : P value for qRT-PCR, comparing OA medial tibial plateau versus OA lateral tibial plateau. P values were determined by two-tailed unpaired Student's t-test.
FC= Fold change comparing expression in medial tibial plateau to lateral tibail plateau.
