# Supplementary material for: Genome-wide expression profiles of subchondral bone in osteoarthritis
Source: Arthritis Res Ther. 2013 Nov 15;15(6):R190. doi: 10.1186/ar4380 (PMC3979015; doi:10.1186/ar4380)
Supplement: Additional file 6 — Presents a list of canonical pathways. [file ar4380-S6.xlsx]

## Sheet: Additional File 6
Additional File 6. List of all canonical pathways significantly associated with differentially expressed subchondral bone genes comparing medial versus lateral tibial plateau
Ingenuity Canonical Pathways	-log(P value)	Ratio	Molecules
Glycerolipid Metabolism	6.21E00	1.22E-01	ALDH4A1,AKR1C1/AKR1C2,AKR1C3,DGAT2,ADH1C,LIPE,PNPLA2,MOGAT1,ADH1A,GPAM,ALDH2,AGPAT2,LPL,ADH1B,PECR,MGLL,DGAT1,AKR1C4,ADHFE1
Role of Osteoblasts, Osteoclasts and Chondrocytes in Rheumatoid Arthritis	5.53E00	1.17E-01	FZD10,WNT10B,FRZB,MMP14,PIK3R5,MMP13,BCL2,JUN,WIF1,DKK3,ALPL,TNFRSF11B,BMP1,AKT2,TNFSF11,BMP5,FOS,FZD4,MAPK10,IL1B,PIK3CD,BMP7,SFRP1,SOST,TNF,WNT1,IL11,WNT5A
Arginine and Proline Metabolism	4.32E00	7.34E-02	AOC3,ALDH4A1,CKM,ALDH2,P4HA1,AOC2,MAOB,VNN1,HOGA1,SMOX,MAOA,PYCR1,P4HA2
AMPK Signaling	4.11E00	1.08E-01	AKT2,LEP,ACACB,PFKFB1,CKM,ADIPOQ,PIK3R5,LIPE,SMARCA4,ADRA2A,PRKAR2B,ADRB1,AK5,FASN,IRS2,PIK3CD,CPT1C,ADRB2
Histidine Metabolism	3.96E00	8.62E-02	AOC3,ALDH4A1,ALDH2,AOC2,MAOB,HDC,ALDH1L1,SMOX,ASPA,MAOA
Hepatic Fibrosis / Hepatic Stellate Cell Activation	3.78E00	1.22E-01	IL4R,FN1 (includes EG:100005469),LEP,LEPR,BAMBI,MMP13,MMP2,MYH7B,BCL2,COL1A2,CCL2,TIMP1,TGFB3,EDNRA,IL1B,TNF,TNFRSF11B,COL3A1
Atherosclerosis Signaling	3.69E00	1.22E-01	APOB,CD36,COL2A1,MMP13,TPSAB1/TPSB2,TNFRSF12A,COL1A2,CCL2,LPL,IL1B,S100A8,COL18A1,TNF,APOD,RBP4,COL3A1
Tyrosine Metabolism	3.69E00	6.06E-02	AOC3,ADH1A,AOC2,MAOB,ADH1C,ALDH1L1,ADH1B,PECR,SMOX,ADHFE1,FAH,MAOA
TR/RXR Activation	3.62E00	1.35E-01	SLC16A3,AKT2,ADRB1,AKR1C1/AKR1C2,COL6A3,AKR1C3,PDE3B,FASN,PIK3R5,PIK3CD,PCK1 (includes EG:18534),DIO2,THRSP
Bile Acid Biosynthesis	3.6E00	9.52E-02	ALDH4A1,ALDH2,ADH1A,AKR1C1/AKR1C2,AKR1C3,ADH1C,ADH1B,PECR,AKR1C4,ADHFE1
RAR Activation	3.1E00	1.01E-01	AKT2,AKR1C3,ADH1C,SMARCA4,CRABP1,NR2F1,FOS,JUN,RBP7,PRKAR2B,DUSP1,ADCY5,CRABP2,MAPK10,TGFB3,PIK3CD,RDH5,ZBTB16,RBP4
Fatty Acid Metabolism	3.08E00	8.2E-02	ALDH4A1,ADH1C,ADH1A,ALDH2,ACADL,CYP4B1,CYP4Z1,CYP4X1,ADH1B,PECR,CYP4F12,CPT1C,ADHFE1,ACSL1,null
LPS/IL-1 Mediated Inhibition of RXR Function	3.02E00	9.32E-02	ABCB1,ALDH4A1,FMO3,MGST1,SLC10A1,FMO2,ALDH1L1,PAPSS2,SULT1A2,MAOB,JUN,ALDH1L2,CAT,FABP4,IL1B,SMOX,CPT1C,TNF,ACSL1,null,TNFRSF11B,MAOA
Metabolism of Xenobiotics by Cytochrome P450	2.87E00	7.14E-02	ADH1A,MGST1,AKR1C1/AKR1C2,AKR1C3,CYP4B1,CYP4Z1,ADH1C,ADH1B,CYP4X1,ALDH1L1,CYP4F12,PECR,AKR1C4,ADHFE1
Differential Regulation of Cytokine Production in Macrophages and T Helper Cells by IL-17A and IL-17F	2.85E00	2.78E-01	CCL4,CCL2,IL1B,CCL3,TNF
Colorectal Cancer Metastasis Signaling	2.82E00	8.95E-02	FZD10,AKT2,WNT10B,PTGER3,MMP14,PIK3R5,MMP13,MMP2,BIRC5,FOS,JUN,MMP23B,FZD4,PRKAR2B,ADCY5,MAPK10,TGFB3,MMP11,PIK3CD,TNF,GNG4,WNT1,WNT5A
Human Embryonic Stem Cell Pluripotency	2.82E00	1E-01	FZD10,AKT2,WNT10B,PIK3R5,BMP5,S1PR3,NTRK2,FZD4,NTRK3,TGFB3,PIK3CD,BMP7,WNT1,BMP1,WNT5A
Glioma Invasiveness Signaling	2.77E00	1.5E-01	TIMP4,TIMP1,HMMR,CD44,PIK3R5,PLAUR,MMP2,PIK3CD,PLAU
cAMP-mediated signaling	2.73E00	9.59E-02	AKAP12,HCAR3,PTGER3,NPY1R,RAPGEF3,S1PR3,ADRA2A,P2RY13,ADRB1,P2RY14,PRKAR2B,NPR3 (includes EG:18162),ADCY5,DUSP1,VIPR1,PDE3B,GNAO1,PDE8B,ADORA2B,AKAP1,ADRB2
Ovarian Cancer Signaling	2.69E00	1.06E-01	FZD10,GJA1,AKT2,WNT10B,PIK3R5,MMP2,BCL2,RAD51,PRKAR2B,FZD4,CD44,EDNRA,PIK3CD,WNT1,WNT5A
LXR/RXR Activation	2.62E00	1.03E-01	MLXIPL,APOB,C3,CD36,A1BG,CCL2,FASN,LPL,IL1B,S100A8,TNF,APOD,RBP4,TNFRSF11B
Dendritic Cell Maturation	2.51E00	8.7E-02	AKT2,LEP,LEPR,COL2A1,PIK3R5,IGHG1,TREM2,COL1A2,HLA-B,MAPK10,IL1B,CD86,PIK3CD,COL18A1,TNF,PLCD4,TNFRSF11B,COL3A1
Glycolysis/Gluconeogenesis	2.47E00	8.46E-02	ALDH4A1,ALDH2,ADH1A,HK2,PGM5,ADH1C,ALDH1L1,ADH1B,PECR,ADHFE1,ACSL1
Wnt/β-catenin Signaling	2.43E00	9.88E-02	FZD10,GJA1,AKT2,WNT10B,FRZB,CDH2,FZD4,JUN,WIF1,DKK3,GNAO1,CD44,TGFB3,SFRP1,ACVR1C,WNT1,WNT5A
Role of Macrophages, Fibroblasts and Endothelial Cells in Rheumatoid Arthritis	2.39E00	7.78E-02	FZD10,WNT10B,FN1 (includes EG:100005469),FRZB,PIK3R5,MMP13,IGHG1,JUN,WIF1,CCL2,DKK3,CEBPA,PLCD4,TNFRSF11B,AKT2,TNFSF11,FOS,FZD4,GNAO1,IL1B,PIK3CD,SFRP1,SOST,TNF,WNT1,WNT5A
Type II Diabetes Mellitus Signaling	2.38E00	8.12E-02	PPARG,AKT2,MAPK10,CD36,PIK3R5,ADIPOQ,PIK3CD,IRS2,TNF,SMPD3,SLC2A4,ACSL1,TNFRSF11B
HIF1α Signaling	2.38E00	1.12E-01	AKT2,MMP23B,JUN,MMP14,MAPK10,PIK3R5,MAPK6,MMP13,MMP2,MMP11,PIK3CD,SLC2A4
Differential Regulation of Cytokine Production in Intestinal Epithelial Cells by IL-17A and IL-17F	2.35E00	2.17E-01	CCL4,CCL2,IL1B,CCL3,TNF
Glucocorticoid Receptor Signaling	2.32E00	7.82E-02	CD247,AKT2,PIK3R5,PCK1 (includes EG:18534),CCL3,SMARCA4,BCL2,FOS,AR,JUN,CCL2,DUSP1,VIPR1,MAPK10,CEBPA,TGFB3,IL1B,NR3C2 (includes EG:100534796),PIK3CD,PLAU,CDKN1C,TNF,ADRB2
Ceramide Signaling	2.29E00	1.14E-01	S1PR3,FOS,AKT2,JUN,PIK3R5,PIK3CD,SMPD3,TNF,TNFRSF11B,BCL2
Relaxin Signaling	2.25E00	8.92E-02	FOS,AKT2,PRKAR2B,JUN,ADCY5,PDE3B,NPR1 (includes EG:18160),GNAO1,PIK3R5,PDE8B,PIK3CD,GNAZ,GNG4,GUCY1B3
Pyruvate Metabolism	2.16E00	6.47E-02	ALDH4A1,ALDH2,AKR1C1/AKR1C2,ACACB,AKR1C3,LDHD,PCK1 (includes EG:18534),AKR1C4,ACSL1
Aryl Hydrocarbon Receptor Signaling	2.13E00	8.81E-02	ALDH4A1,MGST1,NQO1,ALDH1L1,SMARCA4,NR2F1,FOS,JUN,ALDH1L2,TGFB3,IL1B,HSPB7,TNF,ESR2
Glycine, Serine and Threonine Metabolism	2.04E00	6.08E-02	AOC3,AOC2,MAOB,SHMT1,SMOX,PISD,GLDC,PLCD4,MAOA
Phenylalanine Metabolism	2.01E00	5.41E-02	AOC3,AOC2,MAOB,ALDH1L1,SMOX,MAOA
Intrinsic Prothrombin Activation Pathway	1.97E00	1.56E-01	COL1A2,F12,COL2A1,COL18A1,COL3A1
Docosahexaenoic Acid (DHA) Signaling	1.95E00	1.22E-01	AKT2,PIK3R5,IL1B,PIK3CD,PNPLA2,BCL2
Tryptophan Metabolism	1.94E00	5.53E-02	AOC3,ALDH2,ALDH4A1,MAOB,AOC2,CYP4B1,CAT,CYP4Z1,CYP4X1,SMOX,CYP4F12,INMT,MAOA
IL-6 Signaling	1.94E00	9.68E-02	ABCB1,FOS,AKT2,JUN,MAPK10,PIK3R5,IL1B,HSPB7,PIK3CD,TNFAIP6,TNF,TNFRSF11B
Leukocyte Extravasation Signaling	1.91E00	8.54E-02	MMP14,PIK3R5,MMP13,THY1,RAPGEF3,MMP2,ITGAL,F11R,NCF1,TIMP4,MMP23B,TIMP1,MAPK10,CD44,MMP11,PIK3CD,ACTG2
Hematopoiesis from Pluripotent Stem Cells	1.89E00	1.09E-01	CD247,IGH@,IGKC,IGHM,IGHG1,IGHA1,IL11
IL-12 Signaling and Production in Macrophages	1.87E00	8.39E-02	PPARG,AKT2,APOB,PIK3R5,FOS,JUN,MAPK10,TGFB3,S100A8,PIK3CD,TNF,APOD,RBP4
Angiopoietin Signaling	1.86E00	1.08E-01	AKT2,ANGPT2,GRB14,ANGPT1,PIK3R5,PIK3CD,Angptl1,BIRC5
Production of Nitric Oxide and Reactive Oxygen Species in Macrophages	1.85E00	7.62E-02	PPP1R14C,AKT2,APOB,PIK3R5,PPP1R14A,FOS,NCF1,JUN,CAT,MAPK10,PIK3CD,S100A8,TNF,APOD,RBP4,TNFRSF11B
Communication between Innate and Adaptive Immune Cells	1.84E00	9.09E-02	CCL4,HLA-B,CCL3L1/CCL3L3,CD86,IL1B,IGHG1,IGHA1,CCL3,TNF,TNFRSF17
C21-Steroid Hormone Metabolism	1.83E00	6.06E-02	AKR1C1/AKR1C2,AKR1C3,AKR1C4,HSD11B1
Leptin Signaling in Obesity	1.83E00	1.02E-01	AKT2,LEP,PRKAR2B,PDE3B,ADCY5,LEPR,PIK3R5,PIK3CD,PLCD4
Acute Phase Response Signaling	1.78E00	8.47E-02	AKT2,FN1 (includes EG:100005469),C3,VWF,CP,CRABP1,FOS,JUN,RBP7,CRABP2,IL1B,PIK3CD,TNF,RBP4,TNFRSF11B
HMGB1 Signaling	1.78E00	1E-01	FOS,AKT2,JUN,CCL2,MAPK10,PIK3R5,PIK3CD,TNF,TNFRSF11B,PLAT
Role of NANOG in Mammalian Embryonic Stem Cell Pluripotency	1.75E00	9.65E-02	FZD10,AKT2,FZD4,WNT10B,PIK3R5,BMP7,PIK3CD,BMP5,WNT1,WNT5A,BMP1
Basal Cell Carcinoma Signaling	1.68E00	1.1E-01	FZD10,FZD4,WNT10B,BMP7,BMP5,WNT1,WNT5A,BMP1
Inhibition of Angiogenesis by TSP1	1.62E00	1.28E-01	AKT2,JUN,MAPK10,CD36,GUCY1B3
MSP-RON Signaling Pathway	1.62E00	1.18E-01	F12,CCL2,PIK3R5,PIK3CD,ACTG2,TNF
TREM1 Signaling	1.61E00	9.86E-02	TREM1,AKT2,CCL2,CD86,IL1B,CCL3,TNF
FXR/RXR Activation	1.61E00	8.91E-02	PPARG,AKT2,MLXIPL,APOB,SLC10A1,FASN,MAPK10,IL1B,TNF
Coagulation System	1.57E00	1.32E-01	F12,VWF,PLAUR,PLAU,PLAT
Cardiac β-adrenergic Signaling	1.54E00	7.79E-02	AKAP12,PPP1R14C,PRKAR2B,ADRB1,PDE3B,PPP1R1A (includes EG:5502),ADCY5,SLC8A3,PPP1R14A,PDE8B,GNG4,AKAP1
14-3-3-mediated Signaling	1.52E00	9.02E-02	FOS,AKT2,TUBB3,JUN,MAPK10,PIK3R5,PIK3CD,null,TNF,PLCD4,TUBB2B
IL-17A Signaling in Gastric Cells	1.5E00	1.6E-01	FOS,JUN,MAPK10,TNF
PPARα/RXRα Activation	1.4E00	7.49E-02	GPD1,ADIPOQ,CD36,ACADL,JUN,GHR,PRKAR2B,ADCY5,FASN,LPL,TGFB3,IL1B,PLCD4,ACVR1C
Primary Immunodeficiency Signaling	1.35E00	9.52E-02	IGH@,IGKC,IGHM,IGHG1,IGHA1,null
Insulin Receptor Signaling	1.34E00	8.09E-02	PPP1R14C,AKT2,PRKAR2B,PDE3B,PIK3R5,LIPE,PPP1R14A,IRS2,PIK3CD,SLC2A4,PTPRF
Molecular Mechanisms of Cancer	1.34E00	6.35E-02	GAB2,FZD10,AKT2,PIK3R5,RAPGEF3,GNAZ,BMP5,BCL2,FOS,FZD4,PRKAR2B,JUN,ADCY5,GNAO1,MAPK10,TGFB3,BMP7,PIK3CD,CFLAR,HIPK2,NOTCH1,WNT1,BMP1,WNT5A
GDNF Family Ligand-Receptor Interactions	1.32E00	9.59E-02	DOK5,FOS,JUN,MAPK10,PIK3R5,IRS2,PIK3CD
IL-4 Signaling	1.32E00	9.59E-02	AKT2,IL4R,IRF4,IGH@,PIK3R5,NR3C2 (includes EG:100534796),PIK3CD
TGF-β Signaling	1.3E00	8.99E-02	FOS,JUN,TGFB3,BMP7,ACVR1C,INHBB,INHBA,BCL2
Thrombopoietin Signaling	1.29E00	9.52E-02	GAB2,FOS,JUN,PIK3R5,IRS2,PIK3CD
CCR5 Signaling in Macrophages	1.29E00	7.45E-02	CD247,FOS,JUN,CCL4,MAPK10,CCL3,GNG4
T Helper Cell Differentiation	1.29E00	9.72E-02	IL4R,IL21R,CD86,RORC,TBX21,TNF,TNFRSF11B
Sertoli Cell-Sertoli Cell Junction Signaling	1.26E00	7.11E-02	F11R,TUBB3,AKT2,PRKAR2B,JUN,TJP2,SORBS1,MYO7A,MAPK10,TGFB3,ACTG2,TNF,GUCY1B3,TUBB2B
Airway Pathology in Chronic Obstructive Pulmonary Disease	1.26E00	2.22E-01	MMP2,TNF
Role of IL-17F in Allergic Inflammatory Airway Diseases	1.24E00	1.09E-01	CCL4,CCL2,MMP13,IL1B,IL11
β-alanine Metabolism	1.24E00	5.62E-02	AOC3,ALDH4A1,ALDH2,AOC2,ACADL
G-Protein Coupled Receptor Signaling	1.21E00	6.27E-02	HCAR3,FZD10,PTGFR,PTGER3,HCAR1,PIK3R5,CX3CR1,ADRB1,NMUR1,ADCY5,PDE3B,VIPR1,GPR126,ADORA2B,ADRB2,OXTR,AKT2,NPY1R,RAPGEF3,GPR88,GPR146,S1PR3,ADRA2A,P2RY13,PRKAR2B,P2RY14,FZD4,NPR3 (includes EG:18162),DUSP1,GNAO1,EDNRA,PDE8B,PIK3CD
IL-17 Signaling	1.21E00	9.46E-02	AKT2,JUN,CCL2,TIMP1,MAPK10,PIK3R5,PIK3CD
Role of Hypercytokinemia/hyperchemokinemia in the Pathogenesis of Influenza	1.2E00	1.14E-01	CCL4,CCL2,IL1B,CCL3,TNF
CDK5 Signaling	1.2E00	8.51E-02	FOSB,PPP1R14C,NTRK2,PRKAR2B,ADCY5,EGR1,PPP1R14A,null
Axonal Guidance Signaling	1.17E00	6.05E-02	SLIT3,FZD10,WNT10B,PIK3R5,MMP13,TUBB2B,SEMA3D,ABLIM3,EFNB3,GNG4,BMP1,SEMA3G,AKT2,TUBB3,GNAZ,BMP5,NTRK2,PRKAR2B,FZD4,ADAM12,NTRK3,GNAO1,PIK3CD,BMP7,WNT1,WNT5A
Pathogenesis of Multiple Sclerosis	1.16E00	2.22E-01	CCL4,CCL3
Fatty Acid Biosynthesis	1.16E00	4.17E-02	ACACB,FASN
B Cell Development	1.16E00	1.21E-01	IGH@,IGKC,CD86,IGHM
Urea Cycle and Metabolism of Amino Groups	1.16E00	5.13E-02	CKM,CAT,ASPA,PYCR1
Crosstalk between Dendritic Cells and Natural Killer Cells	1.15E00	8.42E-02	KLRD1,CD69,HLA-B,CD86,ACTG2,TREM2,TNF,ITGAL
One Carbon Pool by Folate	1.14E00	8.33E-02	TYMS,ALDH1L1,SHMT1
Estrogen-Dependent Breast Cancer Signaling	1.14E00	8.57E-02	FOS,AKT2,JUN,PIK3R5,PIK3CD,AKR1C4
Graft-versus-Host Disease Signaling	1.13E00	1E-01	HLA-B,CD86,IL1B,TNF,GZMB
Galactose Metabolism	1.13E00	4.72E-02	AKR1C1/AKR1C2,HK2,AKR1C3,PGM5,AKR1C4
Pancreatic Adenocarcinoma Signaling	1.12E00	7.56E-02	RAD51,AKT2,MAPK10,PIK3R5,TGFB3,PIK3CD,NOTCH1,BIRC5,BCL2
O-Glycan Biosynthesis	1.12E00	8.51E-02	GALNT5,GALNT14,GALNT1,GALNTL2
Complement System	1.12E00	1.14E-01	CFD,CD55,C3,C6
IL-1 Signaling	1.11E00	7.55E-02	FOS,JUN,PRKAR2B,ADCY5,GNAO1,MAPK10,GNAZ,GNG4
Dopamine Receptor Signaling	1.11E00	7.37E-02	PPP1R14C,MAOB,PRKAR2B,ADCY5,PPP1R14A,SMOX,MAOA
Tight Junction Signaling	1.1E00	7.36E-02	F11R,FOS,AKT2,JUN,PRKAR2B,TJP2,CEBPA,TGFB3,ACTG2,MYH7B,TNF,TNFRSF11B
Retinol Metabolism	1.1E00	7.81E-02	AKR1C3,null,ADH1C,RDH5,AKR1C4
IL-9 Signaling	1.08E00	1E-01	PIK3R5,IRS2,PIK3CD,TNF
p53 Signaling	1.07E00	8.33E-02	AKT2,JUN,PIK3R5,PIK3CD,HIPK2,BIRC5,BCL2,SERPINE2
Renin-Angiotensin Signaling	1.06E00	7.14E-02	FOS,JUN,PRKAR2B,CCL2,ADCY5,MAPK10,PIK3R5,PIK3CD,TNF
Type I Diabetes Mellitus Signaling	1.06E00	7.44E-02	CD247,MAPK10,HLA-B,CD86,IL1B,TNF,GZMB,TNFRSF11B,BCL2
IL-17A Signaling in Fibroblasts	1.04E00	1E-01	FOS,JUN,CCL2,NFKBIZ
Gap Junction Signaling	1.01E00	6.59E-02	AKT2,TUBB3,PRKAR2B,ADRB1,ADCY5,NPR1 (includes EG:18160),PIK3R5,PIK3CD,ACTG2,PLCD4,GUCY1B3,TUBB2B
Neurotrophin/TRK Signaling	1.01E00	8.22E-02	FOS,JUN,NTRK2,NTRK3,PIK3R5,PIK3CD
Xenobiotic Metabolism Signaling	9.99E-01	6.44E-02	ABCB1,ALDH4A1,MGST1,FMO3,FMO2,NQO1,PIK3R5,ALDH1L1,Ces1d,SULT1A2,PNPLA7,MAOB,ALDH1L2,CAT,IL1B,SMOX,PIK3CD,TNF,MAOA
Amyloid Processing	9.85E-01	8.93E-02	CAPN6,AKT2,PRKAR2B,MARK1,null
PI3K Signaling in B Lymphocytes	9.6E-01	6.99E-02	FOS,AKT2,IL4R,JUN,ATF3,C3,CARD10,IRS2,PIK3CD,PLCD4
Tumoricidal Function of Hepatic Natural Killer Cells	9.55E-01	1.25E-01	LYVE1,ITGAL,GZMB
April Mediated Signaling	9.43E-01	9.3E-02	FOS,JUN,MAPK10,TNFRSF17
Notch Signaling	9.43E-01	9.3E-02	DTX1,HES1 (includes EG:15205),NOTCH1,HEY1
Growth Hormone Signaling	9.37E-01	8E-02	FOS,GHR,CEBPA,PIK3R5,PIK3CD,SLC2A4
IL-2 Signaling	9.32E-01	8.62E-02	FOS,AKT2,JUN,PIK3R5,PIK3CD
Endothelin-1 Signaling	9.24E-01	6.49E-02	FOS,JUN,ADCY5,GNAO1,MAPK10,PIK3R5,MAPK6,EDNRA,PIK3CD,GNAZ,PLCD4,GUCY1B3
NF-κB Signaling	9.24E-01	6.86E-02	AKT2,TNFSF11,GHR,NTRK2,CARD10,NTRK3,PIK3R5,IL1B,PIK3CD,TNF,TNFRSF17,TNFRSF11B
Biosynthesis of Steroids	9.15E-01	2.4E-02	SQLE,NQO1,CYP4F12
Role of IL-17A in Arthritis	9.07E-01	7.94E-02	CCL2,MAPK10,PIK3R5,MMP13,PIK3CD
Systemic Lupus Erythematosus Signaling	8.96E-01	6.05E-02	CD247,AKT2,IGH@,IGKC,PIK3R5,IGHG1,FOS,JUN,HLA-B,IL1B,CD86,IGHM,PIK3CD,C6,TNF
CXCR4 Signaling	8.96E-01	6.55E-02	FOS,AKT2,JUN,ADCY5,EGR1,GNAO1,MAPK10,PIK3R5,PIK3CD,GNAZ,GNG4
B Cell Activating Factor Signaling	8.83E-01	8.89E-02	FOS,JUN,MAPK10,TNFRSF17
Neuroprotective Role of THOP1 in Alzheimer's Disease	8.83E-01	7.41E-02	MME,PRKAR2B,HLA-B,null
Propanoate Metabolism	8.82E-01	4.13E-02	ALDH4A1,ALDH2,ACADL,ACACB,ACSL1
Fructose and Mannose Metabolism	8.82E-01	3.57E-02	AKR1C1/AKR1C2,HK2,AKR1C3,PFKFB1,AKR1C4
IL-3 Signaling	8.72E-01	8.11E-02	GAB2,FOS,AKT2,JUN,PIK3R5,PIK3CD
Factors Promoting Cardiogenesis in Vertebrates	8.72E-01	7.37E-02	FZD10,FZD4,TGFB3,BMP7,ACVR1C,BMP5,BMP1
FAK Signaling	8.72E-01	6.86E-02	CAPN6,AKT2,HMMR,PIK3R5,PIK3CD,ACTG2,TNS1
RANK Signaling in Osteoclasts	8.72E-01	7.37E-02	FOS,AKT2,TNFSF11,JUN,MAPK10,PIK3R5,PIK3CD
P2Y Purigenic Receptor Signaling Pathway	8.55E-01	6.43E-02	FOS,AKT2,JUN,PRKAR2B,ADCY5,PIK3R5,PIK3CD,GNG4,PLCD4
Bladder Cancer Signaling	8.53E-01	7.69E-02	MMP23B,MMP14,FGF23,MMP13,MMP2,MMP11,FGF13
BMP signaling pathway	8.51E-01	7.5E-02	JUN,PRKAR2B,MAPK10,BMP7,BMP5,BMP1
Cell Cycle Control of Chromosomal Replication	8.41E-01	9.68E-02	RPA4,CDC45,CDT1
Germ Cell-Sertoli Cell Junction Signaling	8.41E-01	6.67E-02	CDH2,TUBB3,SORBS1,MYO7A,MAPK10,PIK3R5,TGFB3,PIK3CD,ACTG2,TNF,TUBB2B
Hepatic Cholestasis	8.39E-01	5.71E-02	ABCB1,JUN,SLC10A1,PRKAR2B,TJP2,ADCY5,MAPK10,IL1B,TNF,TNFRSF11B
ATM Signaling	8.35E-01	8.47E-02	RAD51,JUN,MAPK10,CCNB2,CDK1
Caveolar-mediated Endocytosis Signaling	8.11E-01	7.06E-02	CD55,ITGA11,HLA-B,ACTG2,ITGAL,ITGA7
Arachidonic Acid Metabolism	8.1E-01	4.37E-02	GPX3,AKR1C3,CYP4B1,CYP4Z1,CYP4X1,CYP4F12,PTGDS,GPX7,null
Myc Mediated Apoptosis Signaling	7.9E-01	8.2E-02	AKT2,MAPK10,PIK3R5,PIK3CD,BCL2
Death Receptor Signaling	7.9E-01	7.69E-02	TNFRSF25,HSPB7,CFLAR,TNF,BCL2
TNFR2 Signaling	7.75E-01	8.82E-02	FOS,JUN,TNF
HER-2 Signaling in Breast Cancer	7.74E-01	7.5E-02	AKT2,PIK3R5,PARD6B,MMP2,PARD6G,PIK3CD
NRF2-mediated Oxidative Stress Response	7.71E-01	6.28E-02	FOS,MGST1,JUN,CAT,NQO1,CYP4Z1,PIK3R5,JUND,PIK3CD,JUNB,ACTG2,EPHX1
Corticotropin Releasing Hormone Signaling	7.65E-01	5.93E-02	FOS,JUN,PRKAR2B,ADCY5,NPR1 (includes EG:18160),GNAO1,JUND,GUCY1B3
Airway Inflammation in Asthma	7.4E-01	1.67E-01	TNF
Linoleic Acid Metabolism	7.38E-01	5.5E-02	CYP4B1,CYP4Z1,FADS2,CYP4X1,CYP4F12,FADS3
PPAR Signaling	7.34E-01	6.6E-02	PPARG,NR2F1,FOS,JUN,IL1B,TNF,TNFRSF11B
Role of JAK1 and JAK3 in γc Cytokine Signaling	7.29E-01	7.46E-02	IL4R,IL21R,PIK3R5,IRS2,PIK3CD
EGF Signaling	7.27E-01	7.69E-02	FOS,JUN,PIK3R5,PIK3CD
Role of NFAT in Cardiac Hypertrophy	7.26E-01	5.71E-02	CTF1,AKT2,PRKAR2B,ADCY5,SLC8A3,MAPK10,PIK3R5,TGFB3,PIK3CD,GNG4,PLCD4,IL11
Nitric Oxide Signaling in the Cardiovascular System	7.2E-01	6E-02	AKT2,PRKAR2B,PDE3B,PIK3R5,PIK3CD,GUCY1B3
Protein Kinase A Signaling	7.11E-01	5.69E-02	AKAP12,PPP1R14C,HIST1H1A,PPP1R14A,LIPE,PYGL,null,PRKAR2B,PDE3B,ADCY5,KDELR1,KDELR3,TGFB3,PDE8B,GNG4,HIST1H1B,PLCD4,EBI3,AKAP1
CD40 Signaling	7.09E-01	7.14E-02	FOS,JUN,MAPK10,PIK3R5,PIK3CD
Antiproliferative Role of Somatostatin Receptor 2	7.09E-01	7.04E-02	NPR1 (includes EG:18160),PIK3R5,PIK3CD,GNG4,GUCY1B3
Autoimmune Thyroid Disease Signaling	7.04E-01	6.56E-02	HLA-B,CD86,IGHG1,GZMB
ILK Signaling	7.04E-01	6.25E-02	FOS,AKT2,FN1 (includes EG:100005469),JUN,LIMS2,MAPK10,PIK3R5,IRS2,PIK3CD,ACTG2,MYH7B,TNF
Cyanoamino Acid Metabolism	6.96E-01	3.33E-02	KL,SHMT1
Methane Metabolism	6.96E-01	2.99E-02	CAT,SHMT1
Cardiac Hypertrophy Signaling	6.95E-01	5.74E-02	PIK3R5,GNAZ,ADRA2A,JUN,PRKAR2B,ADRB1,ADCY5,GNAO1,MAPK10,TGFB3,PIK3CD,PLCD4,GNG4,ADRB2
IGF-1 Signaling	6.88E-01	6.6E-02	FOS,AKT2,JUN,PRKAR2B,PIK3R5,IRS2,PIK3CD
CD28 Signaling in T Helper Cells	6.8E-01	6.06E-02	CD247,FOS,AKT2,JUN,MAPK10,PIK3R5,CD86,PIK3CD
Role of MAPK Signaling in the Pathogenesis of Influenza	6.72E-01	7.35E-02	AKT2,CCL2,MAPK10,TNF,BCL2
Role of NFAT in Regulation of the Immune Response	6.61E-01	5.56E-02	CD247,FOS,AKT2,JUN,GNAO1,MS4A2,PIK3R5,CD86,PIK3CD,GNAZ,GNG4
Serotonin Receptor Signaling	6.61E-01	6.52E-02	MAOB,SMOX,MAOA
Cardiomyocyte Differentiation via BMP Receptors	6.58E-01	1E-01	BMP7,BMP5
Paxillin Signaling	6.45E-01	6.25E-02	ITGA11,MAPK10,PIK3R5,PIK3CD,ACTG2,ITGAL,ITGA7
Erythropoietin Signaling	6.37E-01	6.41E-02	FOS,AKT2,JUN,PIK3R5,PIK3CD
Starch and Sucrose Metabolism	6.37E-01	3.01E-02	HK2,KL,PGM5,PYGL,AMY1A (includes others)
ErbB Signaling	6.24E-01	6.9E-02	FOS,JUN,NRG2,MAPK10,PIK3R5,PIK3CD
Granzyme A Signaling	6.23E-01	1E-01	HIST1H1A,HIST1H1B
IL-10 Signaling	6.2E-01	6.41E-02	FOS,IL4R,JUN,IL1B,TNF
PXR/RXR Activation	6.2E-01	5.68E-02	ABCB1,AKT2,PRKAR2B,TNF,PAPSS2
Agrin Interactions at Neuromuscular Junction	6.2E-01	7.25E-02	JUN,NRG2,MAPK10,ACTG2,ITGAL
Fc Epsilon RI Signaling	6.18E-01	6.31E-02	AKT2,IGH@,MS4A2,MAPK10,PIK3R5,PIK3CD,TNF
Neuropathic Pain Signaling In Dorsal Horn Neurons	6.05E-01	6.25E-02	FOS,KCNN4,NTRK2,PRKAR2B,PIK3R5,PIK3CD,PLCD4
α-Adrenergic Signaling	5.95E-01	5.71E-02	ADRA2A,PRKAR2B,ADCY5,SLC8A3,PYGL,GNG4
Nitrogen Metabolism	5.88E-01	2.52E-02	VNN1,CA4,MARC1
Renal Cell Carcinoma Signaling	5.87E-01	6.76E-02	FOS,AKT2,JUN,PIK3R5,PIK3CD
G Beta Gamma Signaling	5.81E-01	5.17E-02	AKT2,PRKAR2B,GNAO1,GNAZ,CAV2,GNG4
Glyoxylate and Dicarboxylate Metabolism	5.6E-01	1.79E-02	HOGA1,ACO1
Sulfur Metabolism	5.6E-01	3.45E-02	PAPSS2,SULT1A2
Ascorbate and Aldarate Metabolism	5.6E-01	2.47E-02	ALDH4A1,ALDH2
Virus Entry via Endocytic Pathways	5.54E-01	6E-02	CD55,PIK3R5,HLA-B,PIK3CD,ACTG2,ITGAL
Role of Tissue Factor in Cancer	5.43E-01	6.14E-02	AKT2,EGR1,PIK3R5,PLAUR,MMP13,IL1B,PIK3CD
IL-8 Signaling	5.43E-01	5.42E-02	FOS,AKT2,ANGPT2,JUN,ANGPT1,MAPK10,PIK3R5,MMP2,PIK3CD,GNG4,BCL2
LPS-stimulated MAPK Signaling	5.42E-01	6.1E-02	FOS,JUN,MAPK10,PIK3R5,PIK3CD
Aminosugars Metabolism	5.42E-01	4.07E-02	FMO3,HK2,PDE3B,NQO1,PDE8B
ERK/MAPK Signaling	5.34E-01	5.39E-02	PPARG,PPP1R14C,FOS,PRKAR2B,DUSP1,PIK3R5,PPP1R14A,HSPB7,RAPGEF3,PIK3CD,null
ErbB2-ErbB3 Signaling	5.31E-01	6.78E-02	JUN,NRG2,PIK3R5,PIK3CD
Glutamate Metabolism	5.25E-01	3.9E-02	ALDH4A1,FMO3,GPT2 (includes EG:108682)
eNOS Signaling	5.14E-01	5.3E-02	AQP7,AKT2,PRKAR2B,ADCY5,PIK3R5,PIK3CD,ESR2,GUCY1B3
Sphingosine-1-phosphate Signaling	5.09E-01	5.69E-02	S1PR3,AKT2,ADCY5,PIK3R5,PIK3CD,SMPD3,PLCD4
PTEN Signaling	5.09E-01	5.47E-02	AKT2,GHR,NTRK2,NTRK3,PIK3R5,PIK3CD,BCL2
Thyroid Cancer Signaling	5.05E-01	7.14E-02	PPARG,NTRK2,NTRK3
Glioblastoma Multiforme Signaling	5.01E-01	5.36E-02	FZD10,AKT2,FZD4,WNT10B,PIK3R5,PIK3CD,PLCD4,WNT1,WNT5A
MIF Regulation of Innate Immunity	4.87E-01	6E-02	FOS,JUN,MAPK10
FcγRIIB Signaling in B Lymphocytes	4.87E-01	5.08E-02	MAPK10,PIK3R5,PIK3CD
IL-22 Signaling	4.81E-01	8E-02	AKT2,MAPK10
Estrogen-mediated S-phase Entry	4.81E-01	7.14E-02	ESR2,CDK1
Role of Pattern Recognition Receptors in Recognition of Bacteria and Viruses	4.8E-01	5.66E-02	C3,MAPK10,PIK3R5,IL1B,PIK3CD,TNF
p38 MAPK Signaling	4.76E-01	6.09E-02	DUSP1,TGFB3,IL1B,HSPB7,null,TNF,null
Role of Wnt/GSK-3β Signaling in the Pathogenesis of Influenza	4.74E-01	6.17E-02	FZD10,FZD4,WNT10B,WNT1,WNT5A
Signaling by Rho Family GTPases	4.7E-01	5.14E-02	DIAPH3,WASF3,PIK3R5,GNAZ,SEPT1,FOS,CDH2,JUN,GNAO1,MAPK10,PIK3CD,ACTG2,GNG4
Induction of Apoptosis by HIV1	4.7E-01	6.06E-02	MAPK10,TNF,TNFRSF11B,BCL2
Lysine Degradation	4.7E-01	2.92E-02	ALDH4A1,ALDH2,BBOX1,SHMT1
Eicosanoid Signaling	4.7E-01	5.06E-02	PTGFR,AKR1C3,PTGER3,PTGDS
Melanoma Signaling	4.69E-01	6.52E-02	AKT2,PIK3R5,PIK3CD
Cellular Effects of Sildenafil (Viagra)	4.65E-01	5.16E-02	KCNN4,PRKAR2B,PDE3B,ADCY5,ACTG2,MYH7B,PLCD4,GUCY1B3
Reelin Signaling in Neurons	4.61E-01	6.1E-02	MAPK10,PIK3R5,PIK3CD,null,ITGAL
Regulation of IL-2 Expression in Activated and Anergic T Lymphocytes	4.61E-01	5.62E-02	CD247,FOS,JUN,MAPK10,TGFB3
Inositol Phosphate Metabolism	4.56E-01	4.55E-02	AKT2,GNAO1,PIK3R5,MAPK6,IRS2,PIK3CD,GNAZ,PLCD4,CDK1
IL-15 Signaling	4.55E-01	5.97E-02	AKT2,PIK3R5,PIK3CD,BCL2
HGF Signaling	4.47E-01	5.71E-02	FOS,AKT2,JUN,MAPK10,PIK3R5,PIK3CD
Prostate Cancer Signaling	4.37E-01	5.15E-02	AKT2,AR,PIK3R5,PIK3CD,BCL2
Pentose and Glucuronate Interconversions	4.36E-01	2.11E-02	AKR1C1/AKR1C2,AKR1C3,AKR1C4
Activation of IRF by Cytosolic Pattern Recognition Receptors	4.28E-01	5.56E-02	JUN,MAPK10,TNF,ISG15
IL-17A Signaling in Airway Cells	4.28E-01	5.56E-02	AKT2,MAPK10,PIK3R5,PIK3CD
Allograft Rejection Signaling	4.26E-01	5.26E-02	HLA-B,CD86,IGHG1,TNF,GZMB
Natural Killer Cell Signaling	4.16E-01	5.5E-02	CD247,AKT2,LAIR1,KLRD1,PIK3R5,PIK3CD
Nicotinate and Nicotinamide Metabolism	4.16E-01	4.35E-02	AKT2,VNN1,MAPK6,NAMPT,NMNAT3,CDK1
Hypoxia Signaling in the Cardiovascular System	4.15E-01	6.15E-02	JUN,NQO1,SLC2A4,UBE2C
FGF Signaling	4.04E-01	5.56E-02	AKT2,FGF23,PIK3R5,PIK3CD,FGF13
Lysine Biosynthesis	4.03E-01	1.56E-02	VNN1
Embryonic Stem Cell Differentiation into Cardiac Lineages	4.03E-01	1E-01	MESP1
Role of PI3K/AKT Signaling in the Pathogenesis of Influenza	4.03E-01	5.41E-02	AKT2,PIK3R5,PIK3CD,PLAC8
Glycosaminoglycan Degradation	3.96E-01	3.45E-02	SULF1,CD44
Melanocyte Development and Pigmentation Signaling	3.93E-01	5.43E-02	PRKAR2B,ADCY5,PIK3R5,PIK3CD,BCL2
OX40 Signaling Pathway	3.93E-01	5.32E-02	CD247,JUN,MAPK10,HLA-B,BCL2
Altered T Cell and B Cell Signaling in Rheumatoid Arthritis	3.83E-01	5.43E-02	TNFSF11,CD86,IL1B,TNF,TNFRSF17
JAK/Stat Signaling	3.79E-01	5.71E-02	FOS,AKT2,PIK3R5,PIK3CD
Sonic Hedgehog Signaling	3.77E-01	6.06E-02	PRKAR2B,CDK1
Citrate Cycle	3.77E-01	3.51E-02	PCK1 (includes EG:18534),ACO1
TNFR1 Signaling	3.76E-01	5.66E-02	FOS,JUN,TNF
VEGF Signaling	3.72E-01	5.05E-02	AKT2,PIK3R5,PIK3CD,ACTG2,BCL2
Chemokine Signaling	3.56E-01	5.48E-02	FOS,JUN,CCL4,CCL2
4-1BB Signaling in T Lymphocytes	3.44E-01	5.56E-02	JUN,MAPK10
CD27 Signaling in Lymphocytes	3.38E-01	5.26E-02	FOS,JUN,MAPK10
Small Cell Lung Cancer Signaling	3.35E-01	4.49E-02	AKT2,PIK3R5,PIK3CD,BCL2
PDGF Signaling	3.35E-01	5.06E-02	FOS,JUN,PIK3R5,PIK3CD
CREB Signaling in Neurons	3.35E-01	4.48E-02	AKT2,PRKAR2B,ADCY5,GNAO1,PIK3R5,PIK3CD,GNAZ,GNG4,PLCD4
Glycerophospholipid Metabolism	3.34E-01	3.65E-02	GPAM,GPD1,AGPAT2,ACHE,MGLL,PISD,PLCD4
Androgen Signaling	3.34E-01	4.2E-02	JUN,PRKAR2B,AR,GNAO1,GNAZ,GNG4
Breast Cancer Regulation by Stathmin1	3.29E-01	4.81E-02	PPP1R14C,TUBB3,PRKAR2B,ADCY5,PIK3R5,PPP1R14A,PIK3CD,GNG4,CDK1,TUBB2B
CNTF Signaling	3.26E-01	5.45E-02	CNTFR,PIK3R5,PIK3CD
Endometrial Cancer Signaling	3.26E-01	5.26E-02	AKT2,PIK3R5,PIK3CD
CTLA4 Signaling in Cytotoxic T Lymphocytes	3.26E-01	5.1E-02	CD247,AKT2,PIK3R5,CD86,PIK3CD
Melatonin Signaling	3.25E-01	5E-02	PRKAR2B,GNAO1,RORC,PLCD4
FLT3 Signaling in Hematopoietic Progenitor Cells	3.25E-01	5.41E-02	GAB2,AKT2,PIK3R5,PIK3CD
Mitochondrial Dysfunction	3.2E-01	4.02E-02	MAOB,CAT,MAPK10,CPT1C,GPX7,MAOA,COX6A2
Role of IL-17A in Psoriasis	3.19E-01	7.69E-02	S100A8
Chronic Myeloid Leukemia Signaling	3.17E-01	4.81E-02	GAB2,AKT2,PIK3R5,TGFB3,PIK3CD
NF-κB Activation by Viruses	3.15E-01	4.88E-02	AKT2,PIK3R5,PIK3CD,ITGAL
Prolactin Signaling	3.15E-01	5E-02	FOS,JUN,PIK3R5,PIK3CD
Ephrin B Signaling	3.15E-01	5E-02	GNAO1,GNAZ,EFNB3,GNG4
Phototransduction Pathway	3.14E-01	4.62E-02	PRKAR2B,OPN3,GUCY1B3
Hereditary Breast Cancer Signaling	3.03E-01	4.72E-02	RAD51,AKT2,PIK3R5,PIK3CD,CDK1,SMARCA4
PKCθ Signaling in T Lymphocytes	3.03E-01	4.23E-02	CD247,FOS,JUN,PIK3R5,CD86,PIK3CD
Lymphotoxin β Receptor Signaling	3.03E-01	4.92E-02	AKT2,PIK3R5,PIK3CD
Mouse Embryonic Stem Cell Pluripotency	3E-01	5.05E-02	FZD10,AKT2,FZD4,PIK3R5,PIK3CD
Oncostatin M Signaling	2.99E-01	5.71E-02	MMP13,PLAU
TWEAK Signaling	2.99E-01	5.13E-02	TNFRSF25,TNFRSF12A
Role of JAK2 in Hormone-like Cytokine Signaling	2.99E-01	5.56E-02	GHR,IRS2
DNA Double-Strand Break Repair by Homologous Recombination	2.96E-01	5.88E-02	RAD51
Nur77 Signaling in T Lymphocytes	2.92E-01	4.76E-02	CD247,CD86,BCL2
VEGF Family Ligand-Receptor Interactions	2.88E-01	4.76E-02	FOS,AKT2,PIK3R5,PIK3CD
T Cell Receptor Signaling	2.84E-01	4.59E-02	CD247,FOS,JUN,PIK3R5,PIK3CD
Gα12/13 Signaling	2.82E-01	4.72E-02	CDH2,AKT2,JUN,MAPK10,PIK3R5,PIK3CD
Acute Myeloid Leukemia Signaling	2.79E-01	4.88E-02	AKT2,CEBPA,PIK3R5,PIK3CD
Androgen and Estrogen Metabolism	2.71E-01	3.08E-02	SULF1,AKR1C1/AKR1C2,AKR1C4,HSD11B1
Amyotrophic Lateral Sclerosis Signaling	2.69E-01	4.17E-02	CAPN6,CAT,PIK3R5,PIK3CD,BCL2
Glutathione Metabolism	2.63E-01	3.37E-02	GPX3,MGST1,GPX7
Granzyme B Signaling	2.57E-01	6.25E-02	GZMB
Extrinsic Prothrombin Activation Pathway	2.57E-01	5E-02	F12
nNOS Signaling in Skeletal Muscle Cells	2.57E-01	3.12E-02	DMD
Cholecystokinin/Gastrin-mediated Signaling	2.55E-01	4.72E-02	FOS,JUN,MAPK10,IL1B,TNF
Cytotoxic T Lymphocyte-mediated Apoptosis of Target Cells	2.55E-01	4.71E-02	CD247,HLA-B,GZMB,BCL2
ErbB4 Signaling	2.53E-01	4.55E-02	NRG2,PIK3R5,PIK3CD
Butanoate Metabolism	2.53E-01	2.34E-02	ALDH4A1,ALDH2,LIPE
RAN Signaling	2.41E-01	4.17E-02	RCC1
Folate Biosynthesis	2.41E-01	1.33E-02	ALPL
Alanine and Aspartate Metabolism	2.39E-01	2.44E-02	GPT2 (includes EG:108682),ASPA
Netrin Signaling	2.29E-01	3.45E-02	PRKAR2B,ABLIM3
Fatty Acid Elongation in Mitochondria	2.25E-01	2.17E-02	PECR
GADD45 Signaling	2.11E-01	4.55E-02	CDK1
Stilbene, Coumarine and Lignin Biosynthesis	1.98E-01	1.33E-02	KL
the adjusted P value was calculated by the Fisher’s Exact Test
A multiple-testing corrected p-value was calculated using the Benjamini-Hochberg method to control the rate of false positives. The ratio value represents the number of molecules in a given pathway that meet cut criteria, divided by the total number of molecules that belong to the function.
