# Supplementary material for: Genome-wide expression profiles of subchondral bone in osteoarthritis
Source: Arthritis Res Ther. 2013 Nov 15;15(6):R190. doi: 10.1186/ar4380 (PMC3979015; doi:10.1186/ar4380)
Supplement: Additional file 9 — Presents a list of dominant functional networks. [file ar4380-S9.xlsx]

## Sheet: Additional File 9
Additional File 9. List of dominant functional networks significantly associated with differentially expressed subchondral bone genes comparing medial versus lateral tibial plateau.
Top networks
Associated Network Functions							Score
Lipid Metabolism, Small Molecule Biochemistry, Energy Production							40
Cellular Assembly and Organization, Cell Cycle, DNA Replication, Recombination, and Repair							40
Auditory and Vestibular System Development and Function, Organ Morphology, Developmental Disorder							39
Connective Tissue Disorders, Dermatological Diseases and Conditions, Gastrointestinal Disease							36
Endocrine System Development and Function, Small Molecule Biochemistry, Lipid Metabolism							34
Top Biofunction
Name			P value		# Molecules
Cancer			1.77E-23 - 8.98E-05		369
Gastrointestinal Disease			2.04E-18 - 8.98E-05		225
Reproductive System Disease			1.96E-15 - 3.80E-05		218
Cardiovascular Disease			4.01E-14 - 7.94E-05		147
Endocrine System Disorders			1.10E-13 - 3.80E-05		135
Molecular and Cellular Functions
Name			P value		# Molecules
Cellular Growth and Proliferation			4.65E-18 - 1.06E-04		309
Lipid Metabolism			2.77E-16 - 7.19E-05		160
Molecular Transport			2.77E-16 - 8.13E-05		170
Small Molecule Biochemistry			2.77E-16 - 8.13E-05		178
Cellular Development			1.24E-14 - 1.06E-04		281
Physiological System Development and Function
Name					P value
Connective Tissue Development and Function					1.59E-16 - 1.08E-04
Tissue Morphology					1.59E-16 - 9.94E-05
Behavior					2.36E-12 - 1.12E-04
Cardiovascular System Development and Function					5.47E-12 - 1.12E-04
Organismal Development					5.47E-12 - 9.27E-05
Score was defined by the IPA statistical algorithm based on its knowledgebase
the P value was calculated by the Fisher’s Exact Test
